# Supplementary material for: Predictive nomogram model for major adverse kidney events within 30 days in sepsis patients with type 2 diabetes mellitus
Source: Front Endocrinol (Lausanne). 2022 Dec 16;13:1024500. doi: 10.3389/fendo.2022.1024500 (PMC9800518; doi:10.3389/fendo.2022.1024500)
Supplement: Supplementary file 1 [file Table_1.xlsx]

## Sheet: 脓毒症合并糖尿病spssR2
MAKE30	Gender	Age	T	RR	HR	MAP	Source	PTA	TT	INR	FDP	D_D	FIB	APTT	PT	GLB	ALB	TBiL	Urinary_glucose	UA	Cystatin_C	BUN	Cr	Lpa	apoE	apoB	apoA	LDL	HDL	TGs	TC	PCT	Monocyte	NEUT	Lymphocyte	WBC	PLT	Death	RRT	PRD	SOFA
1	1	74	36.2	24	142	66.6667	2	55	0.99	1.49	7.41	3.59	7.55	45.3	18.1	25.1	55	33.2	19.36	424	3.79	18.4	312	171	35.4	1.68	0.16	2.24	0.31	5.37	1.96	100	1.13	54.3	2.15	13.73	233	0	1	0	8
1	1	52	38.8	24	90	60	5	28.2	14.7	1.5	48.63	17.15	7.97	37.9	17.8	25	27.9	31.8	12.36	750	2.72	21.84	257	130.2	31.4	0.8	0.52	2.18	0.61	1.5	3.13	39.09	1.13	85.1	1.87	28.8	223	1	0	0	5
1	1	63	36.8	27	114	66.6667	1	77	15.1	1.18	1.14	3.09	7.19	44.9	14.9	15.9	38.7	23.8	5.03	128	0.67	4.36	36	212	47.9	0.7	1.12	0.93	0.29	3.24	4.33	20.84	1.34	86.1	0.74	15.99	185	1	0	1	15
1	1	68	38.5	32	135	66.6667	1	43.4	47.4	1.32	90.77	31.97	2.98	110.6	16.1	25.1	22.7	18	8.99	436	3.24	12.25	133	135	38.1	0.3	0.15	0.61	0.23	1.14	2.38	19.68	1.22	79.8	1.81	15.99	16	1	0	0	8
1	1	54	39	22	118	60	4	87	1.29	1.09	2.64	1.18	7.43	41.6	14	22.1	55	6.8	15.36	231	0.49	5.05	42	35	23.6	0.39	0.18	0.7	0.19	1.87	5.3	0.81	1.19	91.7	0.27	17.74	182	1	0	0	10
1	1	66	37.2	22	96	91.6667	5	85	0.94	1.1	53.78	11.26	4.86	43.4	1.08	25.2	55	9.6	11.04	442	3.05	23.73	411	77	17.2	0.4	0.13	0.45	0.17	0.9	1.68	0.95	1.17	90	0.7	13.48	99	1	1	1	9
1	1	60	38.5	32	126	82	6	33.3	0.88	1.8	2.8	0.7	4.81	57.5	20.7	16.7	27.8	20.1	30.06	385	1.71	13.27	226	10	27.4	0.23	0.93	0.76	1.14	1.23	2.18	22.97	1.13	92.9	0.97	26.35	90	1	0	0	10
1	1	37	36.2	19	120	97.6667	2	90.3	18.1	1.07	32.8	12.36	5.41	23	12.1	24.1	33.6	14.9	22.43	1256	2.18	29.66	220	52	89.9	1.41	0.7	2.14	0.45	8.89	6.14	3.5	1.13	85.7	1.23	16.62	95	0	0	1	14
1	1	61	37.3	20	82	75.3333	2	41.7	1	1.62	13.7	4.2	4.86	35.9	18.8	22.8	41.8	19.2	6.6	610	0.84	9.83	110	39	30	0.23	0.93	0.28	0.16	1.94	3.2	2.1	1.13	92.9	0.97	13.73	90	1	0	0	10
1	1	57	37.2	19	81	88	1	91	15.4	1.09	9.25	4.17	5.14	33	13.3	32	36.7	10.7	7.24	304	0.71	7.59	50	305	41.1	0.74	0.79	1.41	0.47	1.72	2.68	20	1.13	92.9	0.97	14.06	90	1	0	0	14
1	1	53	36.2	20	104	98.3333	1	61.7	16.1	1.23	3.8	0.9	6.87	48.9	15.3	15.4	25.4	9.8	15.24	372	1.58	11.82	129	92	49.6	0.69	0.22	0.76	0.16	2.03	1.85	45.85	1.11	91	1.53	26.35	103	1	0	0	14
1	1	66	36.6	20	86	60	1	20	22.3	3.67	107.31	40.12	2.47	63.4	36.7	20.5	29.5	85.3	4.97	1091	3.17	29.85	492	92	49.6	0.69	0.22	0.76	0.16	2.03	2.13	17.69	0.99	86.5	0.48	11.67	99	0	1	0	11
1	1	51	36	14	120	66.6667	2	39.6	15.6	1.72	58.6	21.8	3.63	62.5	19.7	20.6	24.3	69.3	9.03	238	1.43	12.1	72	13.8	13.8	0.15	0.12	0.18	0.15	0.58	2.36	2.48	0.96	91.9	0.78	13.48	85	1	0	1	10
1	1	79	38.5	32	135	66.6667	1	49.6	240	1.75	3.15	1.67	1.67	180	19.7	17.5	21.8	4	5.94	422	1.11	10.35	131	38.8	48.5	0.38	0.6	0.66	0.46	4.97	1.62	14.74	0.95	82	1.8	15.37	124	1	0	0	13
1	1	64	36.1	21	74	66.6667	3	99	17.3	1	7.34	3.32	4.96	37.3	1	24.7	26.7	45.2	11.03	365	2.09	24.87	525	165.4	61.7	0.92	0.26	0.61	0.1	3.96	3.89	5.62	0.93	83.5	0.59	10.78	56	0	1	1	7
1	1	73	36.3	26	76	87.3333	1	62	17.2	1.36	31.52	8.17	6.89	37.4	16.9	22.7	55	14.3	26.13	386	1.63	22.67	121	212	47.9	0.7	1.07	0.93	0.29	3.24	2.54	100	0.9	94	0.76	27.97	54	1	0	0	8
1	1	57	36.1	20	97	83	2	23	2.61	3.26	918.89	166.6	0.77	178.2	33.3	20.7	30.6	104.6	17.75	191	0.8	8.03	53	7	171	1.29	0.68	1.77	0.45	10.68	1.24	3.56	0.9	80.9	0.48	7.27	34	1	0	0	14
1	1	52	36	11	80	92	6	51.8	13.16	1.4	12.13	5.61	4.96	173.2	16.8	30.5	36.3	11.7	11.94	520	1.97	6.43	312	353	27.9	0.54	0.55	0.63	0.45	1.89	3.42	100	0.85	92.2	1.17	14.06	228	1	0	0	10
1	1	51	39	22	136	87	1	27	65.3	2.81	103.67	19.71	3.5	65.3	2.26	22.7	55	138.4	9	870	2.04	31.22	289	317	58.7	0.37	0.37	0.64	0.32	1.26	1.24	8.76	0.82	82	1.13	10.87	47	1	0	0	13
1	1	68	36.9	22	126	72.3333	1	68	17	1.27	3.23	1.35	5.71	44	16	22	26.4	70.7	15.56	542	3	18.53	306	164.1	49	0.62	1.06	1.02	0.43	2.13	2.23	100	0.81	62.8	1.63	6.61	58	0	1	0	5
1	1	54	36.8	20	79	92.6667	2	87	1.19	1.09	1.2	0.7	4.25	40.8	13.9	34.6	38.1	442.5	8.03	128	1.21	4	59	16	30.3	0.68	0.28	0.76	0.34	2.21	5.9	3.31	0.73	76.5	1.65	12.31	145	1	1	1	15
1	1	60	35	21	85	65.3333	1	48	1.54	1.65	3.01	1.39	2.54	70	19.6	47.1	32.9	457.3	2.47	569	5.39	35.15	299	59	27.5	0.31	0.36	0.79	0.33	1.02	1.95	4	0.72	81.8	0.74	8.19	110	1	0	0	10
1	1	75	36.4	20	84	66.6667	1	82.8	16.1	1.01	3.6	0.9	5.34	34.5	13.1	34.4	13.3	6.3	4.6	291	0.96	4.4	63	556	27.5	1.13	1.07	3.52	1.04	1.14	6.21	18.54	0.69	89.2	0.76	14.06	92	1	0	0	9
1	1	37	36.1	18	80	66.6667	2	87	0.98	1.08	34.11	9.84	5.79	33.2	14.2	28.2	55	30.1	9.51	322	0.55	4.42	55	317	58.7	0.37	0.37	0.64	0.32	1.26	5.15	18.54	0.69	72.7	2.25	11.55	364	0	0	1	5
1	1	65	36.7	20	114	80	1	46	240	2.13	19.71	5.38	3.49	180	22.9	23.2	40.1	16.9	14.56	245	2.22	10.03	198	34	33.5	0.53	0.48	1.11	0.31	9.41	3.32	17.69	0.67	74.5	1.19	8.26	169	0	0	1	13
1	1	74	39.6	26	120	60	1	46	1.2	1.75	11.49	4.92	3.42	47.8	20.4	11.7	26.3	40.7	8.58	370	1.8	19.02	125	50	33.4	0.29	0.32	0.6	0.3	2.41	1.2	1.37	0.66	90.8	0.41	11.73	82	1	0	0	14
1	1	60	36.5	20	99	95	1	37.5	21.2	1.77	38.3	16.9	1.42	46.2	20.2	4.5	38.1	116.5	5.3	1056	5.89	36.54	456	145	78.3	0.46	0.4	0.93	0.49	0.87	1.43	0.79	0.64	77.9	0.52	6.19	51	1	1	0	10
1	1	45	36.5	20	96	66.6667	1	68	1.46	1.29	4.77	1.81	5.98	46.7	15.9	13.5	18.7	1	8.59	429	3.1	17.91	463	96	29.5	0.45	0.7	0.98	0.47	0.81	3.8	95.91	0.62	92.9	0.7	13.73	138	0	1	0	10
1	1	59	36	17	78	98	3	119	32.3	0.9	2.41	1.06	5.11	32.3	12.3	30.1	33.2	4.8	3.86	327	3.24	23.08	285	391	7.9	0.46	0.74	0.92	0.6	1.05	1.92	24.82	0.62	69.9	3.36	13.73	218	0	0	1	5
1	1	49	38.2	18	88	60	1	76.8	20	1.09	15.01	6.05	6.36	32.5	12.7	35.1	55	8.1	11.29	655	3.21	20.71	458	164.1	49	0.98	0.5	2.34	0.44	2.11	3.59	20.81	0.61	93.3	0.13	13.41	89	0	1	0	9
1	1	55	36.3	17	73	50	1	76.4	1.08	1.16	1.99	0.51	4.44	27.2	1.15	43.9	21.7	3.2	7.22	352	2.03	7.68	76	581	35.4	0.98	0.77	2.02	0.65	2.16	3.86	16.56	0.61	97	0.13	13.73	89	1	0	0	10
1	1	71	36.2	19	78	96	2	105	42	0.98	2.76	0.46	5.35	42	0.98	35.9	35.8	255.3	8.65	244	0.86	6.88	82	171	35.5	1.68	0.16	2.24	0.31	5.37	5.89	0.34	0.61	92.9	0.13	26.35	89	1	0	0	14
1	1	60	36.2	18	74	60	3	31.6	0.95	1.3	12.2	5.9	2.47	45.5	16.1	29.9	28.8	19.9	19.19	539	4.25	26.43	362	305	41.1	0.74	0.79	1.41	0.47	1.72	1.24	20.84	0.61	71.1	0.51	3.99	46	0	1	0	10
1	1	59	36.5	32	75	88	1	84	16.7	1.12	6.08	2.01	5.78	37.4	14.4	24.9	32.2	7.6	11.18	683	3.35	21.84	629	38.8	48.5	0.38	0.6	0.66	0.46	4.97	3.61	1.54	0.58	87.7	0.55	9.26	126	1	1	0	10
1	1	71	36.3	24	85	94.3333	3	67	18.3	1.32	20.61	5.56	6.56	68.6	15.8	22.5	55	18.2	5.59	146	1.96	10.02	126	52	35	1.41	0.7	2.14	0.45	8.89	2.75	100	0.57	92.9	1.09	26.35	82	1	0	0	10
1	1	89	36	24	110	50	1	79.3	18	1.16	6.37	1.56	6.15	26.9	13	34.1	25.1	15	12.07	592	4.75	36.61	228	233	21.5	0.66	0.67	1.84	0.71	1	3.04	13.54	0.56	79.9	1.39	9.91	128	0	0	1	13
1	1	83	36	18	51	66.6667	6	77.2	0.95	1.11	14	6.2	4.13	44.5	14.1	29.5	55	9.7	1.25	776	2.74	24.14	130	7	171	1.29	0.68	1.77	0.45	10.68	3.06	0.36	0.56	79.5	0.74	6.56	180	1	0	0	14
1	1	88	38.5	25	82	87.3333	1	87.9	16.3	1.07	5.91	1.65	5.91	30.3	12.1	27.9	55	130	10.37	460	3.08	16.09	133	155	33.9	0.79	0.81	2.12	0.69	1.21	2.51	8.15	0.54	90.7	0.97	16.45	78	0	1	0	10
1	1	78	36.1	22	130	66.6667	2	69	1.31	1.28	6.67	4.1	8.1	55.4	15.9	29.2	55	78.9	16.24	662	3.5	20.47	336	77	73	0.69	0.51	1.17	0.51	1.72	3.34	15.62	0.52	91.1	1.02	17.31	168	0	1	0	14
1	1	71	36.5	19	98	66.6667	4	34.9	18.7	1.88	21.9	8.3	3.27	58.9	21.5	35.2	32.2	258	3.94	763	2.87	25.01	407	164.1	49	0.98	0.5	2.34	0.44	2.11	3.7	11.1	0.52	93.2	0.33	13.3	141	0	1	0	14
1	1	71	38.5	32	135	66.6667	1	61.1	0.82	1.2	7.1	2.1	9.13	41.6	15.1	26.8	27.6	5.6	10.56	483.7	2.18	25.19	288	164.1	49	0.62	1.07	1.02	0.43	2.13	2.62	129.35	0.5	84.1	0.94	9.94	50	1	0	0	14
1	1	46	38.5	13	115	60	2	54.6	240	1.48	31.03	11.75	4.33	180	17.9	28.7	32.8	147.1	8.1	543	6.18	29.03	445	165.4	61.7	0.92	0.26	0.61	0.1	3.96	1.57	11.75	0.49	94.5	0.43	18.07	142	0	1	0	13
1	1	56	36.9	25	91	60	6	68	16.8	1.27	12.08	2.9	7.61	40.5	16.1	22.7	31.5	10.9	20.53	430	2.45	32	643	493	22.1	0.45	0.72	1.02	0.19	0.8	2.17	30.98	0.48	92.3	0.35	10.81	102	0	1	0	10
1	1	81	36.6	20	125	92.6667	2	70	0.87	1.26	10.19	2.28	4.38	36.6	15.7	17.4	30.8	15.8	15.06	228	0.89	7.6	73	52	33.5	0.76	0.83	0.94	0.68	2.85	1.86	24.86	0.48	93.9	0.28	13.35	174	1	0	0	8
1	1	58	36	16	74	77.6667	2	55	50.1	1.5	12.25	2.51	4.12	50.1	18.3	44.6	26.7	32.7	8.92	300	1.74	10.44	92	581	35.4	0.98	0.77	2.02	0.65	2.16	2.01	14.65	0.48	84.8	0.28	5.29	41	1	0	0	10
1	1	50	37.2	23	119	60	2	88.8	16.8	1.07	5.58	1.4	3.74	34.2	12	27.7	3.7	38.7	7.22	190	1.08	8	40	93	46.8	0.55	0.46	0.9	0.64	1.01	2.33	0.51	0.48	82.5	0.89	7.92	56	1	0	1	14
1	1	79	37.5	25	115	60	1	61	1.02	1.37	34.58	11	3.03	36.3	17.1	19.3	30.3	20.3	11.38	1241	2.34	36.63	288	262	31.3	0.61	0.65	1.4	0.63	2.3	3.68	1.66	0.45	77	1.08	6.85	31	1	0	0	9
1	1	55	36	19	78	89.3333	2	46	17.6	1.75	14.5	5.8	3.53	42.2	20.4	30.9	56.6	6.3	4.42	296	0.78	2.87	62	371	28.7	0.35	1.07	0.96	0.63	3.44	2.82	7.01	0.42	88.9	1.07	13.41	9	1	0	0	13
1	1	24	37.4	31	109	92.6667	1	63	1.04	1.35	9.48	3.87	6.17	49.8	16.8	23.7	55	13.8	7.31	472	2.65	20.06	476	375	50.6	1.49	0.7	3.44	0.17	2.86	5.47	2.52	0.42	76.6	0.67	4.8	107	0	1	0	9
1	1	67	36	27	106	96	2	64	18.8	1.25	21.54	9.2	4.46	34.8	14	23.6	23.8	28.8	6.57	316	1.51	6.59	94	7	35.5	0.42	0.24	0.39	0.29	0.73	1.31	8.1	0.4	92.3	0.36	9.91	48	1	0	0	10
1	1	65	35.5	18	67	81	1	44	69	1.4	8.6	2.27	4.62	47.7	1.38	49.5	27.5	217	6.59	548	4.54	27.09	336	391	7.9	0.46	0.74	0.92	0.6	1.05	-	200	0.39	85.1	0.74	8.91	174	0	1	1	11
1	1	83	36	19	82	66.6667	3	85	17.9	1.11	5.19	1.85	4.42	43.6	14.5	5.1	46.8	3.2	9.67	483	3.93	10.8	426	403	31.9	0.74	0.8	1.33	0.68	2.44	2.96	1.26	0.39	86.4	0.61	8.53	148	1	1	0	14
1	1	62	37	19	84	60	2	74	14.5	1.2	6.05	1.58	3.14	39.2	1.16	20.5	55	24.4	9.01	68	0.79	5.89	21	344	55	0.65	0.55	1.6	0.59	1.6	2.08	21.96	0.39	80	0.84	6.75	215	1	0	0	6
1	1	70	37.2	22	112	90	2	28	1.32	2.15	34.4	10.9	0.98	58.7	23.9	30.4	22.3	66.4	29.5	284	1.37	23.45	123	153	37.1	0.8	0.52	1.88	0.56	1.59	1.24	2.91	0.37	93.3	0.37	16.28	121	1	0	0	14
1	1	49	38.2	27	124	60	2	43.4	0.88	1.56	5.1	1.5	5.43	44.6	18.3	1.04	25.4	43.6	13.49	312	0.99	8.92	60	39	30	0.23	1.03	0.28	0.16	1.94	1.05	10.9	0.34	96.3	0.57	26.07	157	1	0	0	6
1	1	83	39.7	22	122	63	1	47	45	1.68	86.06	21.27	6.02	45	1.5	23	55	17	15.78	640	4.08	22.52	329	77	73	0.69	0.51	1.17	0.51	1.72	1.77	79.39	0.33	93.9	0.93	13.48	87	1	0	1	15
1	1	29	37.5	18	125	60	2	67	18.1	1.29	9.75	4.34	8.62	43.5	16.2	8.5	31.1	27.1	19.08	541	0.65	4.54	75	31	89.9	0.71	0.43	1.44	0.39	5.49	3.27	6.3	0.33	83.5	0.99	8.25	142	0	0	1	10
1	1	65	36.4	17	79	80.6667	2	31	22.6	2.52	62.54	22.15	3.58	65.9	27	24.5	34.3	103.9	5.04	760	2.56	17.74	456	48	63.8	0.7	0.55	1.64	0.48	0.98	1.81	100	0.32	87.8	0.41	6.43	197	0	1	0	13
1	1	52	38.5	32	135	66.6667	3	41.7	1.19	3.52	83.96	26.9	2.88	62.9	35	38.1	20.3	460.7	13.47	256	2.09	6.88	153	145	78.3	0.46	0.4	0.93	0.49	0.87	1.27	4.43	0.32	91.3	0.31	7.51	16	1	0	0	7
1	1	84	36.8	20	82	91	1	111.9	1.01	0.96	3.6	1.6	2.73	29.6	12.6	25.1	55	4.7	6.18	593	1.21	13.72	153	146	23	1.06	1.09	3.82	1.11	0.72	5.48	1.37	0.31	66.8	1.41	7	202	0	1	0	8
1	1	76	36.4	21	74	60	2	100.6	0.99	1.02	1.33	0.62	3.19	26.9	11.5	23.3	36.6	31.8	3.32	308	2.34	5.77	66	193	25.1	0.59	1.12	1.67	0.29	0.67	3.22	1.74	0.3	53.6	2.05	5.31	117	1	0	0	10
1	1	52	37.3	22	109	66.6667	5	40.8	13.7	1.41	10	2.1	3.13	43.9	17.2	17.5	13.9	3.6	11.11	199	0.84	16.57	59	13.8	13.8	0.15	0.12	0.18	0.15	0.58	0.64	42.81	0.27	94.3	0.33	11.93	44	1	0	0	14
1	1	39	36.3	22	128	97.6667	2	74	1	1.21	21.9	7.47	10.79	41.9	15.1	20	32.8	34.6	45.61	958	2.12	28.5	504	7	171	1.29	0.68	1.77	0.45	10.68	6.46	46.03	0.26	94.4	0.37	12.44	131	0	1	0	8
1	1	51	36.4	19	79	87.6667	2	86	1.08	1.1	2.56	0.95	2.95	46.5	14.1	41.1	27.7	14.8	10.95	140	1.14	2.72	25	7	171	1.29	0.68	1.77	0.45	10.68	3	0.95	0.26	60.7	2.24	6.79	93	0	0	1	10
1	1	50	36	20	83	93.6667	2	36	20.2	1.83	4.3	1.8	1.42	45.4	21	28.1	32.4	131.3	9.04	253	0.8	4.16	56	353	27.9	0.54	0.55	0.63	0.45	1.89	2.26	0.85	0.26	70.1	0.76	3.62	99	1	0	1	5
1	1	64	36.1	18	90	66.6667	2	72.5	0.95	1.13	45.27	14.91	6.81	32.5	13.1	23.1	25.2	260.4	10.68	386	2.65	25.83	233	52	90.8	1.41	0.7	2.14	0.45	8.89	2.14	0.73	0.26	91	0.21	9.38	15	0	0	1	9
1	1	53	36.3	20	79	60	4	113.3	0.89	0.93	1.2	0.4	4.24	39.5	12.3	21	39	15.6	11.01	336	0.84	6.97	88	223	58.6	0.89	0.54	1.93	0.52	2.08	5.41	12.61	0.24	56.1	2.03	5.29	218	1	0	0	5
1	1	83	36.6	22	115	63	1	67	1.26	1.3	328.3	132.6	3.72	37.8	16.5	30.7	32.3	17.9	56.36	709	2.35	29.03	306	165	55.5	0.41	0.27	1.3	0.35	1.92	3.73	4.74	0.23	85.9	1.16	10.12	174	1	0	0	9
1	1	67	36	20	63	56	2	73	1.11	1.23	3.52	1.05	1.78	35.8	14.7	22.7	33.1	19.7	5.73	278	0.8	5.74	50	59	27.5	0.31	0.36	0.79	0.33	1.02	3.34	19.68	0.22	63.2	0.86	3.15	100	1	0	0	13
1	1	40	36.1	20	103	93.6667	2	121	1.05	0.9	2.72	0.2	3.99	36	12.2	0.42	42.1	22.9	19.6	531	1.46	11.89	125	137	35.5	1.17	1.38	1.39	1.3	22.19	8.26	21.96	0.22	94	0.44	10.98	227	0	0	1	5
1	1	51	38.2	22	128	60	1	30	17.4	2.04	21.5	7.7	6.65	56.6	22.9	23.6	24.8	29.6	3.85	537	4.79	30.13	411	317	58.7	0.37	0.37	0.64	0.32	1.26	1.9	134.13	0.18	97.7	0.32	13.73	178	1	1	0	10
1	1	65	36.6	18	72	86.6667	2	95	0.95	1.01	1.5	0.6	3.99	41.3	13.1	34.8	55	8.4	6.72	321	1.25	6.63	61	34	92.3	0.53	0.48	1.11	0.31	9.41	3.26	0.86	0.18	71.6	1.21	5.56	117	1	0	0	11
1	1	53	36.1	20	119	66.6667	1	7	9.6	12.72	2983.5	752.2	<0.60	131.7	98.5	22.8	29.3	18	14.32	305	1.08	12.04	93	93	46.8	0.55	0.46	0.9	0.64	1.01	1.78	100	0.17	93.4	0.6	12	47	1	0	0	14
1	1	50	37.8	20	98	104	3	39	18.5	1.96	63.98	16.42	1.86	61.9	1.69	16.9	18.1	101.9	12.02	651	1.8	25.97	131	212	47.9	0.7	1.07	0.93	0.29	3.24	1.24	37.52	0.16	93.5	0.09	4.05	45	1	0	0	10
1	1	62	38.4	20	128	56	1	69	0.91	1.27	19.21	4.36	4.91	45.8	15.8	30.8	25	7.7	9.09	309	3.86	21.03	445	7	35.5	0.42	0.24	0.39	0.29	0.73	2.25	36.07	0.16	91.8	0.72	10.87	118	0	1	0	5
1	1	72	36.7	25	88	66.6667	2	44	16.4	1.66	48.33	19.55	4.75	57.5	19.5	19.4	22.8	129.7	8.81	486	2.51	22.52	281	135	38.1	0.3	0.15	0.61	0.23	1.14	2.12	100	0.15	81.8	0.31	6.83	17	0	1	0	8
1	1	69	37	19	132	60	2	54	15.8	1.54	9.05	4.5	3.11	44.2	18.4	19.3	55	17.6	12.55	209	1.36	6.59	132	135	38.1	0.3	0.15	0.61	0.23	1.14	1.5	60.44	0.15	91.2	0.98	13.48	45	1	0	0	10
1	1	87	36.5	19	77	93.3333	6	64.3	15.5	1.17	22.1	5.9	4.43	30.4	14.7	39.2	39	11.7	8.99	312	1.37	11.79	75	35	23.6	0.39	0.18	0.7	0.19	1.87	4.05	2.54	0.15	78.3	2.3	11.83	218	1	0	0	5
1	1	76	36	22	77	66.6667	1	55	23	1.5	16.89	6.36	3.81	68.2	17.9	14.4	26.1	41.7	20.56	403	1.73	6.66	126	31	89.9	0.71	0.43	1.44	0.39	5.49	2.31	3.95	0.13	93.7	0.23	5.87	97	1	0	0	8
1	1	73	38.5	32	135	66.6667	3	40.8	1.09	1.3	14.36	7.84	1.63	57.4	15.9	26.6	24.5	27.7	6.28	300	1.35	5.46	95	165	55.5	0.41	0.27	1.3	0.35	1.92	1.94	17.94	0.13	93.3	0.22	5.37	154	1	0	0	13
1	1	62	38.3	33	126	60	6	48	17.8	1.64	6.8	2.8	7.38	46.7	19.5	24.4	55	44	21.09	455	1.15	11.67	79	59	27.5	0.31	0.36	0.79	0.33	1.02	1.9	200	0.12	92.3	0.34	6.41	12	1	0	0	10
1	1	56	36.3	13	78	50	5	89	1.69	1.07	25.63	7.87	6.99	57.4	14	16.6	16.8	16.3	6.91	248	3.42	17.38	132	353	27.9	0.54	0.55	0.63	0.45	1.89	2.05	69.86	0.12	93.7	0.26	6.23	24	0	0	1	8
1	1	34	36	16	104	66.6667	1	57	240	1.46	13.4	5.11	4.7	180	17.5	34.6	23.2	9.4	11.52	401	1.97	31.49	458	52	33.5	0.76	0.83	0.94	0.68	2.85	3.37	16.58	0.08	89.7	0.38	4.46	109	0	1	0	7
1	1	70	36.5	14	87	84	6	54	240	1.53	2.91	1.32	2.95	94.6	18.4	17.1	31.2	17.5	8.88	118	0.7	5.1	48	42	15.4	0.14	0.48	0.35	0.19	0.61	2.16	11.44	0.07	80.1	0.66	3.71	161	1	0	0	7
1	1	66	37.5	18	78	81.6667	1	69	15.5	1.26	2.82	1.09	8.75	54.6	15.6	28.5	38.9	26.7	7.55	355	2.57	21.48	352	145	78.3	0.46	0.4	0.93	0.49	0.87	3.73	17.13	0.02	6.5	0.19	0.23	127	0	1	0	14
1	1	63	37.2	22	75	60	6	53.5	18.1	1.47	82.69	29.42	4.04	40.9	16.3	22.6	55	63.8	7.73	511	4.43	34.9	345	50	33.4	0.29	1.06	0.6	0.3	2.41	1.12	46.38	0.01	99.5	0.04	7.47	81	1	1	0	10
1	1	67	42	14	140	80	5	64	14.6	1.33	37.19	8.33	6.19	59	1.25	24.3	55	67.2	7.44	328	1.01	10.4	94	35	23.6	0.39	0.18	0.7	0.19	1.87	1.08	5.99	0.01	48	0.29	0.59	155	1	0	0	10
0	1	48	38.6	41	144	80	2	64	0.97	1.35	28.15	9.78	5.16	44.3	16.6	21.4	55	33.4	11.72	207	0.72	8.13	236	43	33.7	0.63	0.52	1.22	1.05	3.11	2.7	6.03	1.58	78.6	1.69	15.65	137	0	0	0	3
0	1	73	36.6	19	74	84	2	76.4	1.05	1.15	5.48	2.43	3.91	25.6	12.9	31.2	33.1	3.8	5.8	177	1.21	4.09	52	13	58.3	0.5	1.13	1.44	1.36	1.16	3.89	0.62	1.57	54.3	4.78	14.28	969	0	0	0	3
0	1	29	36.7	20	113	99	2	67.2	0.97	1.15	3.1	2	10.02	43.3	14.5	15.4	32.8	10.6	14.06	359	0.09	2.14	43	25	126	0.76	0.6	1.02	0.47	13.2	6.2	0.85	1.41	77.8	2.87	19.54	209	0	0	0	4
0	1	35	37.8	30	135	78	2	84	0.9	1.11	13.99	5.48	7.52	51	14.2	33	42.5	46	7.44	129	2.88	10.91	220	378	30.6	0.83	1.47	2.07	1.32	1.26	1.91	4.53	1.39	86.3	2.78	31.6	363	0	0	0	3
0	1	31	36.7	21	119	86	2	117	10.4	0.92	3.1	1.4	6.7	34.6	12.2	17.7	55	11.5	10.68	348	0.09	4.16	60	20	252.3	1.22	1.14	0.93	2.47	38.06	18.01	2.71	1.39	88.1	0.22	31.6	265	0	0	0	8
0	1	19	38.2	24	115	113	2	75.6	1.19	1.17	28.86	9.39	4.08	28.2	13.2	26.6	14.3	12.9	6.98	393	1.01	6.83	83	143	72	0.66	0.34	0.87	1.03	1.14	2.16	0.46	1.37	79.1	1.38	13.17	135	0	0	0	3
0	1	75	37.3	18	80	100	6	66.5	0.89	1.15	5.6	2.2	4.57	40.2	14.5	30.9	27.6	5.1	14.84	285	1.41	11.24	270	25	147.5	0.8	0.97	0.94	1.28	36.01	2.14	57.36	1.33	78.4	1.22	12.18	154	0	0	0	6
0	1	84	36.4	23	63	102	1	56.2	1.14	1.37	105.89	34.53	3.96	34.7	1.35	24.1	27.2	17	8.29	236	0.72	9.52	46	296	41.6	0.94	1.42	3.01	1.26	2.1	2.33	75.9	1.31	92.8	0.47	24.76	82	0	0	0	3
0	1	61	36	20	88	84.6667	2	73	19.2	1.22	4	1.42	5.01	43.5	1.16	37	26.8	12.5	17.39	183	0.66	4.63	291	1548	50.9	1.07	1.34	3.84	1.22	1.79	2.34	0.05	1.18	80.7	1.08	26.21	344	0	0	0	5
0	1	41	36.4	20	97	88	1	39	1.07	1.99	7.92	3.13	6.08	37.2	22.5	22.4	23.6	24.2	12.34	208	1.06	7.22	43	39	49.2	0.57	0.4	1.42	0.46	2.04	3.16	12.7	1.16	72.8	2.09	12.18	150	0	0	0	8
0	1	65	36.8	20	104	85.6667	4	85	1	1.1	8.3	2.3	6.67	42.2	14	24.2	26.4	13	12.5	213	1.25	5.05	39	214	20.5	0.45	0.4	0.77	0.43	0.75	1.66	0.95	1.13	93.8	0.7	30.59	454	0	0	0	5
0	1	63	40.6	30	144	80	2	87	16.2	1.32	5.29	2.53	7.82	40.4	16.1	27.9	28.83	28.6	12.41	129	0.96	4.87	55	146	25	0.54	1.03	1.64	1.22	1.11	2.64	14.1	1.08	89.7	0.64	16.85	137	0	0	0	3
0	1	47	37.3	18	80	100	2	35.2	16.3	1.84	11.2	4.2	4.77	49.9	20.8	32.5	32	70.5	13.65	219	1.04	12.55	47	23	95.1	2	0.81	7.07	1.17	5.47	2.13	21.82	0.97	81.5	1.1	11.3	44	0	0	0	10
0	1	24	37.6	20	105	80	2	90	15.1	1.26	4.57	2.62	8.02	41.9	15.6	27.4	37.7	20.8	17.23	477	0.3	2.72	35	146	23	1.06	1.09	3.82	1.11	0.72	5.31	0.81	0.95	82.2	1.48	26.04	200	0	0	0	4
0	1	65	37.1	20	88	78.3333	2	73	15.7	1.22	15.92	3.95	7.19	40.7	1.17	24.2	25.9	9.1	4.65	188	0.91	4.87	270	25	33.2	0.64	0.95	1.93	1.07	0.59	2.45	0.32	0.93	88.4	0.83	15.7	275	0	0	0	5
0	1	60	36.1	18	94	100.333	4	92	18.2	1.08	10.61	2.41	7.48	37.2	13.3	28.9	25.9	12.9	19.12	241	1.14	8.09	235	222	21	0.52	0.48	0.61	1.05	1.03	2.5	1.9	0.88	90.2	0.7	16.24	328	0	0	0	9
0	1	79	37.2	21	111	80.3333	2	85	1.27	1.1	22.39	8.02	4.88	42.6	14.2	21.3	22.4	10.2	9.41	352	1.53	16.8	84	208	42.4	0.75	1.24	1.52	1.03	2.19	1.47	52.87	0.82	90.5	0.68	16.13	123	0	0	0	3
0	1	68	36.9	23	95	83.3333	5	60.4	15.9	1.2	6.9	1.8	7.85	38.9	15	26.3	39.5	15.9	16.1	177	0.46	5.2	40	97	72.3	1.36	0.86	4.89	0.96	3.97	2.06	0.1	0.77	76.7	0.95	7.67	199	0	0	0	4
0	1	57	36.5	20	96	84	2	53	18.8	1.52	10.62	3.7	2.09	48	18.5	39.9	26.3	351	5.4	67	1.54	4.52	235	260	67.8	1.36	0.82	3.2	0.95	2.32	1.7	0.35	0.75	47.4	0.53	2.5	250	0	0	0	4
0	1	73	36.1	30	142	88.3333	2	37	1.23	2.12	58.09	22.22	5.58	46.5	23.7	24.4	33.6	176.1	6.73	362	2.64	17.77	322	30	139.8	0.5	0.85	1.03	0.59	24.66	2.4	69.89	0.74	89.1	0.77	14.3	289	0	0	0	9
0	1	78	38.5	18	80	100	1	89.4	17.5	1.42	22.05	5.54	5.4	36.3	17	37.9	33.5	90.8	9.61	169	1.04	5.31	235	1307	32.7	1.31	1.21	3.93	0.94	3.27	2.5	3.3	0.74	89.1	0.65	12.92	171	0	0	0	4
0	1	82	38	25	101	104.667	2	85	16.7	1.11	7.48	2.3	2.88	35.6	14.2	39.1	34.4	24.2	11.09	527	3.37	14.08	126	102.8	74.5	1.04	0.66	2.41	0.78	3.47	4.02	1.11	0.74	89.1	0.77	14.3	289	0	0	0	7
0	1	46	37.3	18	80	100	1	42.3	1	1.52	13.28	5.72	3.87	46.4	18.3	31.8	25.1	13.9	13.64	355	1.43	13.1	285	125	44	0.97	0.82	2.89	0.69	3.5	2.39	0.3	0.74	89.1	0.77	14.3	289	0	0	0	4
0	1	35	36.1	20	115	89.6667	2	90	17.9	1.33	3.29	1.08	5.7	44.5	16.3	27.8	36.4	39.9	28.21	408	0.09	7.72	48	59	188.9	0.49	1.07	1.35	1.3	29.72	6.69	5.2	0.72	93.2	1.4	32.55	129	0	0	0	3
0	1	83	36.7	20	117	88	6	63	15.6	1.35	6.34	2.4	2.7	44.4	16.8	27.8	55	20.7	6.97	288	1.56	6.71	45	180	59.7	0.53	0.64	1.1	0.61	0.47	1.82	0.15	0.72	70.4	1.48	8.43	48	0	0	0	7
0	1	75	36.2	20	88	84	2	88.7	14.5	1.25	1.95	0.89	5.32	39.7	15.8	7.66	25.6	11	16.34	231	1.04	7.78	75	16	183.1	0.63	0.83	1.28	0.9	34.9	2.89	3.04	0.71	92.1	0.44	31.6	181	0	0	0	3
0	1	73	37	20	73	88.3333	2	68	1.08	1.28	4.41	1.4	7.51	43.3	15.9	19.7	24.9	17.3	12.02	225	0.87	7.82	89	46	31.5	0.35	0.86	0.89	0.82	1.04	3.05	0.52	0.71	74.1	1.2	7.69	326	0	0	0	3
0	1	33	36.9	20	82	100.333	2	109.2	14.8	0.87	12.76	3.11	10.31	27.5	0.88	3.1	34.9	10.3	15.64	331	0.63	8.6	38	97	72.3	1.36	0.86	4.89	0.96	3.97	7.22	2.45	0.67	85.9	1.3	15.14	242	0	0	0	5
0	1	33	40.4	24	136	96.3333	2	73	48	1.21	9.59	2.57	7.06	48	15.4	21.9	27	14.9	27.33	407	1.13	7.76	85	102.8	74.5	1.04	0.66	2.41	0.78	3.47	3.1	100	0.66	91.1	0.42	12.24	116	0	0	0	3
0	1	58	37	20	112	95.3333	2	41.9	1.01	1.59	12.2	4.3	5.13	44.8	18.7	20.3	31.7	199.9	5.67	248	1.8	9.69	116	6	80	0.77	0.22	2.91	0.19	1.87	4.89	0.89	0.66	87.4	0.49	31.6	94	0	0	0	7
0	1	51	36.5	20	136	116.667	2	72	15.4	1.23	28.93	11.43	12.13	41.6	15.4	20.9	28.5	28.5	12.56	270	0.92	8.24	91	4	51.5	0.76	0.54	1.7	0.44	3.09	3.03	5.29	0.65	89.5	0.79	26.21	150	0	0	0	7
0	1	46	36	19	64	88.3333	2	137	1.05	0.85	38.44	13.35	5.07	36.3	11.7	26.9	39.9	11.2	5.35	382	1.42	6.87	140	1307	32.7	1.31	1.21	3.93	0.94	3.27	5.67	0.08	0.65	72.8	2.19	10.85	244	0	0	0	5
0	1	79	36	13	81	100	5	92	14.7	1.56	110.33	29.77	4.09	45.2	18.9	26.1	55	17.9	12.43	299	1.46	7.39	258	97	72.3	1.36	0.86	4.89	0.96	3.97	3.12	3	0.64	72.5	0.88	6.26	179	0	0	0	3
0	1	61	37.3	20	86	92	2	59	15	1.39	13.16	4.11	2.8	56.3	17.3	29.2	55	34.7	10.68	631	1.73	11.52	160	302	80.1	1.37	1.41	3.68	0.95	6.47	1.74	48.79	0.62	91.2	0.44	12.2	24	0	0	0	4
0	1	81	38	17	102	79	2	46.4	1	1.49	3.7	1.4	1.98	40.1	17.8	19.8	31	18.7	8.37	539	1.03	16.7	235	46	31.5	0.35	0.86	0.89	0.82	1.04	1.65	10.37	0.62	88.7	0.77	12.49	139	0	0	0	10
0	1	30	37.3	41	214	80	2	102	1.06	0.99	3.17	0.3	4.12	32.7	12.9	26.5	37.4	12.4	17.48	471	0.09	4.95	91	10	218	0.96	0.75	0.63	3.04	32.46	14.38	0.95	0.62	82.6	1.36	11.79	310	0	0	0	7
0	1	42	37.3	18	80	100	2	57.8	19.4	1.26	2.81	2.06	3.08	43	15.7	28.9	27.7	25.6	7.91	135	0.24	6.54	61	211	58	1.06	0.9	2.96	0.9	4.62	2.5	1.11	0.61	58.8	4.08	11.6	109	0	0	0	3
0	1	63	37.5	21	89	76	6	66	1.09	1.32	5.06	1.67	7.17	41.9	16.2	20.8	31.6	22.6	17.37	278	1.17	5.13	64	368	80	0.89	0.74	2.12	0.8	0.59	3.25	1.85	0.6	75.2	1.53	8.77	269	0	0	0	3
0	1	59	36.9	21	99	77.6667	2	89.1	14.6	1.12	51.88	15.69	4.82	25.6	1.12	21.9	32.4	17	7.16	133	1.46	7.05	124	46	31.5	0.35	0.86	0.89	0.82	1.04	1.24	0.33	0.6	85.8	0.58	31.6	250	0	0	0	4
0	1	66	36.2	20	78	88.3333	2	84.5	0.92	1.09	2.9	1.2	5.1	39.9	13.9	27.9	36.3	11.5	10.7	204	0.72	5.28	291	23.2	40.7	0.73	0.98	1.71	0.78	1.23	3.69	0.05	0.59	71.6	1.21	6.42	216	0	0	0	8
0	1	68	36.2	20	92	118.667	2	73.6	0.89	1.14	5.5	1.9	4.06	34.8	14.4	26.1	33.7	11.5	16.35	339	1.03	8.68	93	72	36.5	0.52	0.55	1.12	0.77	1.4	4.15	0.21	0.58	71.1	1.2	6.79	209	0	0	0	8
0	1	46	37.3	18	80	100	2	88.7	1	1.3	29.18	11.42	10.8	33	15.9	24.6	30.5	11.5	25.76	826	1.43	12.19	119	102.8	74.5	1.04	0.66	2.41	0.78	3.47	4.24	24.91	0.57	85.5	0.86	9.96	53	0	0	0	4
0	1	56	37	35	133	115.333	2	83	1.12	1.12	19.51	3.22	3.29	35	14.3	24.7	34.5	40.5	24.82	335	1.05	8.61	80	13	58.3	0.5	1.13	1.44	1.36	1.16	6.05	4.76	0.57	89	0.82	13.03	164	0	0	0	4
0	1	40	36.4	24	139	97.6667	2	56.5	0.92	1.29	7.8	3.5	2.04	44.1	15.8	31.3	24.6	32	17.03	394	0.09	10.57	201	21	117.6	0.67	0.64	1.06	0.5	20.23	6.73	0.55	0.57	92	0.48	26.36	173	0	0	0	5
0	1	54	36.1	23	87	123.667	4	76	0.84	1.18	15.78	6.64	3.61	36.7	14.8	28.5	41.4	27.2	9.34	355	1.04	7.85	56	589	30.3	0.45	0.64	0.78	0.76	0.56	2.87	0.05	0.57	80.4	0.71	6.72	141	0	0	0	8
0	1	61	38.2	34	113	115.667	2	88	0.94	1.17	5.87	3.26	3.41	38.2	14.7	17.5	18.9	265.5	10.45	174	0.94	16.62	270	47	57.3	0.74	0.93	2.1	0.75	2.49	2.41	14.02	0.56	90.9	0.76	32.55	20	0	0	0	7
0	1	67	36	20	80	88.3333	2	87	14.5	1.17	23.8	10.7	3.32	37.6	14.7	25.5	21.1	2.9	8.2	223	0.94	6.26	248	300	27.9	0.54	0.74	1.36	0.73	1.2	3.52	8.03	0.56	82	1.45	12.09	184	0	0	0	3
0	1	78	36.3	20	81	87.6667	2	90	35.6	1.06	1.64	0.53	3.68	35.6	1.05	34	55	8.9	4.55	530	1.46	7.59	235	258	49.5	0.87	0.87	2.21	0.71	0.63	2.13	1.3	0.56	65.1	2.05	31.6	149	0	0	0	3
0	1	41	36.7	21	86	100.333	2	38	1.15	2.05	4.39	0.98	2.11	49.1	23.1	31.6	29.2	348.5	7.83	74	0.69	3.74	46	353	27.9	0.54	0.55	0.63	0.45	1.89	2.04	0.69	0.56	57.9	1.84	6.06	88	0	0	0	3
0	1	59	36.6	21	80	102	5	85	16.6	1.1	5.27	2.89	4.25	32.8	14.3	20.9	25.5	22.4	9.61	137	0.62	5.45	40	258	49.5	0.87	0.87	2.21	0.7	1.59	2.32	2.19	0.55	82.8	1.25	10.77	242	0	0	0	5
0	1	74	36	20	101	90.3333	1	56.9	14.1	1.3	40.1	8.9	4.45	39.8	16	23.7	21.52	21.3	7.41	382.9	1.68	13.54	103	19.4	26.7	0.42	0.77	1.16	0.94	1.43	2.71	49.71	0.54	96.4	0.32	24.4	87	0	0	0	3
0	1	61	36.7	19	72	126	4	98.2	17.2	0.99	1.37	0.31	3.81	28.6	11.2	25.1	55	10.1	8.06	434	1.91	9.17	148	1548	50.9	1.07	1.34	3.84	1.22	1.79	5.38	23.16	0.54	66.2	1.54	7.23	336	0	0	0	4
0	1	69	37.3	18	80	100	1	89.4	0.11	1.24	105.07	46.07	1.34	37.9	15.3	24.6	27.2	26.3	14.8	180	1.09	2.52	45	125	44	0.97	0.82	2.89	0.69	3.5	3.57	0.5	0.54	61	2.53	8.47	120	0	0	0	3
0	1	55	38.3	25	114	75.3333	6	87	17.5	1.09	15.11	3.08	4.55	38.2	14.2	25.2	55	32.2	7.85	324	1.27	7.18	52	317	193.1	0.65	0.75	1.2	0.69	15.85	1.68	36.37	0.53	86.7	0.76	10.08	159	0	0	0	4
0	1	43	36.8	19	75	77.6667	2	80.4	0.87	1.09	4	1.5	6.85	35.2	13.9	26.1	19.3	7.8	8.4	349	0.92	6.51	285	223	48.4	0.88	0.52	1.99	0.46	2.24	3.14	25.3	0.49	69.2	1.81	7.77	160	0	0	0	4
0	1	25	37.8	47	141	86	2	80	0.91	1.15	3.4	0.6	4.57	39.9	14.6	12.8	23.6	8.8	16.5	591	0.49	5.21	109	41	101	0.33	0.7	0.84	1.08	17.5	5.24	17.71	0.49	80.9	1.85	12.68	313	0	0	0	4
0	1	76	37.3	18	80	100	1	73.6	16.8	1.14	10.6	5.6	3.72	34.8	14.4	31.4	26.1	11.8	8.76	158	1.1	7.95	61	368	75.2	0.89	0.74	2.12	0.8	0.59	2.1	7.85	0.49	90.7	0.62	12.24	191	0	0	0	3
0	1	36	37.3	45	106	80	2	74.8	15.7	1.1	3.4	1.1	4.37	36.7	14	33.6	37.9	36.2	15.67	452	0.09	3.34	291	16	183.1	0.63	0.83	1.28	0.9	34.9	11.03	0.55	0.46	89.8	0.75	12.03	339	0	0	0	3
0	1	50	36.1	19	82	78.3333	2	77.6	14.5	1.18	10.55	3.07	6.92	29.8	1.17	23.9	24.7	16.5	11.63	203	0.66	7.76	236	159	80.7	0.76	1.21	2.16	0.74	9.08	1.26	100	0.45	91.3	0.5	10.95	263	0	0	0	6
0	1	74	36.6	19	100	85.6667	2	71.4	0.98	1.12	3.9	1.3	4.92	39.3	14.2	27.4	22.7	12.4	4.15	234	1.19	5.03	61	35	23	0.18	0.4	0.33	0.47	0.58	2.68	0.64	0.45	78.1	0.84	6.47	228	0	0	0	5
0	1	59	36.6	20	74	88.3333	1	101.3	16.9	0.98	1.3	0.5	3.82	36.2	12.8	30	33.7	6.6	12.23	236	0.94	5.69	64	300	27.9	0.54	0.74	1.36	0.73	1.2	2.77	0.25	0.45	57.9	1.77	5.85	151	0	0	0	5
0	1	50	36.9	20	80	95.3333	2	59.5	1	1.23	10.3	2.5	2.53	49.6	15.2	14.5	24.8	17.2	12.84	146	1.05	3.46	27	44	16.9	0.32	0.41	0.71	1.03	1.22	1.7	4.07	0.44	60.1	0.1	2.95	8	0	0	0	8
0	1	40	36.6	20	103	105	2	77	0.92	1.18	2.79	1.23	6.34	35.6	14.8	22.6	55	34.3	14.37	386	1.37	3.61	55	211	58	1.06	0.9	2.96	0.9	4.62	4.91	0.89	0.44	86.5	1	11.11	183	0	0	0	3
0	1	63	36	20	85	88.3333	6	91	15.7	1.06	1.73	0.66	4.62	34.3	13.3	27	38.5	30	8.46	436	1.45	7.94	66	295	80.1	0.59	0.82	1.52	0.65	0.91	2.89	0.02	0.44	62.5	1.5	5.41	185	0	0	0	3
0	1	49	36.1	20	89	88.3333	3	63	16.7	1.36	3.42	1.5	4.11	40.9	16.6	18.4	30.8	110.3	10.47	306	1.33	12.26	113	258	49.5	0.87	0.87	2.21	0.71	0.63	2.81	82.62	0.43	90.2	0.48	9.57	111	0	0	0	3
0	1	88	37.2	20	76	80	1	76	16.1	1.18	5.98	3.08	5.62	41.2	15	16	27.5	17.3	5.75	300	1.08	10.14	94	258	49.5	0.87	0.87	2.21	0.7	1.59	2.14	1.6	0.43	73.1	0.86	6.1	112	0	0	0	3
0	1	53	37.3	18	80	100	1	89.2	13.7	1.09	25.8	10.11	5.85	33.7	13.9	22.2	26.7	12.3	20.8	345	0.96	5.54	291	19	129.6	0.59	0.7	0.87	0.51	13.11	2.68	15.66	0.42	57.9	1.81	5.71	281	0	0	0	5
0	1	53	36.9	16	116	83.6667	1	55	1.08	1.51	15.29	6.74	3	39.6	18	31.2	27.7	66.1	23.64	202	1	6.47	25	23.2	40.7	0.73	0.98	1.71	0.78	1.23	1.77	3.31	0.42	57.9	1.81	5.71	281	0	0	0	3
0	1	88	36.7	20	97	86.6667	4	84.5	16.9	1.12	4	1.9	4.6	37.6	14.2	30.8	32.1	5.4	6.41	229.9	1.51	5.24	73	125	44	0.97	0.82	2.89	0.69	3.5	3.28	1.87	0.42	57.9	1.81	5.71	281	0	0	0	9
0	1	62	36	12	102	94.3333	2	106	16.4	0.97	1.23	0.92	3.47	36.7	12.9	25.4	55	20.6	7.97	273	0.56	4.45	48	59	31.9	0.71	0.64	1.63	0.69	1.33	3.73	0.68	0.42	53.3	1.7	4.96	202	0	0	0	4
0	1	78	38.4	20	126	80	6	43	26.2	1.85	824.73	84.39	1.5	65.6	21.3	26.9	39.8	42.8	10.73	535	2.55	16.9	285	45	26.7	0.43	0.72	1.33	0.64	2.41	4.01	69.34	0.41	96.8	0.28	21.62	121	0	0	0	3
0	1	65	36.5	16	61	97.3333	2	60	1.16	1.41	35.59	9.97	5.64	45	17.2	19.1	30.4	13	15.43	363	1.01	13.98	114	52	51.5	0.69	0.49	1	0.46	2.39	2.85	17.94	0.4	95.3	0.82	26.36	55	0	0	0	8
0	1	69	36.2	21	82	96	2	89.1	14.5	1.18	2.79	1.23	6.34	35.6	14.8	25	26.3	40.3	4.41	153	1.14	6.15	248	317	193.1	0.65	0.75	1.2	0.69	15.85	2.46	1.93	0.4	89.1	0.64	10.57	132	0	0	0	3
0	1	29	36.9	17	64	100.333	2	71.4	0.89	1.12	23.2	8.5	4.21	40.9	14.2	38.8	55	9.5	4.04	339	0.82	8.12	68	14	223.6	0.78	0.92	0.83	0.66	21.25	3.02	0.05	0.4	72.7	2.05	10.26	296	0	0	0	4
0	1	71	36.9	28	128	80	3	81	15.2	1.14	15.6	5.23	8.54	53.6	14.4	19.7	25.3	16.8	12.52	507	1.91	15.03	152	295	80.5	0.59	0.82	1.52	0.65	0.91	2.81	100	0.39	91	0.34	8.24	251	0	0	0	4
0	1	51	37.3	18	80	100	1	34	1.42	1.85	73.7	29.1	1.36	61.1	21.2	19.8	20.6	134.2	18.76	309	2.22	23.94	166	258	49.5	0.87	0.87	2.21	0.71	0.63	1.51	62.67	0.39	96.7	0.19	19.29	11	0	0	0	8
0	1	54	36.8	19	82	101.333	2	66.5	0.95	1.13	5.9	2.3	4.98	42.6	14.3	23.3	27.9	71	11.2	474	1.22	15.61	123	123	39.2	0.79	0.61	1.92	0.44	1.35	4.87	29.55	0.39	52.1	1.59	4.43	288	0	0	0	6
0	1	77	36.8	20	68	68.3333	1	58.5	1.02	1.26	5.1	3.2	4.38	34.2	15.6	15.2	22.8	29	14.04	110	0.77	7.17	248	9	138.5	0.9	0.85	0.98	0.63	20.4	1.82	8.95	0.39	86.2	0.64	26.21	81	0	0	0	3
0	1	50	36.5	20	80	74.3333	2	47	1.01	1.71	8.91	4.11	2.27	47	20.1	25.6	26.6	84.9	24.99	234	0.71	8.75	52	18	75.2	0.66	0.73	1.66	0.64	0.93	1.24	7.08	0.39	90.3	0.23	6.52	22	0	0	0	6
0	1	39	36.3	18	73	77.3333	1	38	61.8	2.03	13.71	2.87	1.5	61.8	1.74	23.6	19.6	35.9	18.16	124	1.33	5.18	27	30	39.4	0.3	0.5	0.93	0.58	0.49	2.08	3.64	0.39	80.8	0.36	3.89	17	0	0	0	5
0	1	63	36.5	24	84	79.6667	2	18	89.6	4.04	19.43	5.83	3.34	89.6	2.95	29.8	23	28.9	5.92	359	1.22	9.66	54	287	44.6	1.08	0.81	2.85	0.62	2.74	1.42	1.32	0.39	85.6	0.45	6.15	103	0	0	0	5
0	1	58	37.5	17	85	102	2	64.7	0.92	1.17	23.8	10.7	3.32	37.6	14.7	27.3	34.1	14.7	11.24	84	1.15	10.4	236	180	59.7	0.53	0.64	1.1	0.61	0.47	2.17	0.78	0.39	85.5	1.13	11.22	326	0	0	0	6
0	1	61	36	20	80	93.6667	2	86	38.3	1.11	4.99	1.59	2.19	38.3	13.8	28.4	34.7	8.5	8.01	201	1.21	8.1	35	21	36.7	0.5	0.61	0.72	0.58	1.66	2.07	0.08	0.39	52.1	1.59	4.43	288	0	0	0	3
0	1	66	37.3	19	80	74.6667	2	84.5	0.89	1.09	7.9	3.5	5.99	38.5	13.9	25.3	55	20.9	16.79	418	1.33	11.63	111	30	39.4	0.3	0.5	0.93	0.58	0.49	2.55	67.61	0.38	92.4	0.36	10.09	55	0	0	0	3
0	1	36	36.9	24	115	80	2	73	14.7	1.22	2.45	1.43	5.78	53.6	15.5	13.8	33.3	13.8	12.38	761	1.83	11.54	329	19	129.6	0.59	0.7	0.87	0.51	13.11	5.13	2.67	0.38	86.9	0.8	26.21	123	0	0	0	3
0	1	46	37.3	18	80	100	2	90	17.3	1.09	9.6	3.8	3.69	37.2	13.9	28	31.4	7.3	8.3	784	2.24	9.92	118	509	44.4	1.22	0.73	3	0.57	1.94	4.52	0.05	0.38	84.3	0.52	6.47	132	0	0	0	3
0	1	65	36.3	19	100	88.3333	2	73	0.87	1.23	45.43	16.74	5.07	41.3	15.4	17.9	19.6	17.9	17.82	182	0.9	9.39	270	47	57.3	0.74	0.93	2.1	0.75	2.49	1.24	69.92	0.37	94.6	0.26	11.86	269	0	0	0	8
0	1	66	38	47	107	80	1	60	0.91	1.43	7.81	2.21	4.12	45.7	16.8	19.4	55	18.6	10.66	115	1.58	12.12	270	159	80.7	0.76	1.21	2.16	0.74	9.08	1.76	6.16	0.37	88.3	0.86	12.24	149	0	0	0	8
0	1	72	36.6	20	78	118	2	105.9	1.03	0.96	4	1.4	3.47	34.5	12.6	25.8	55	10.8	10.04	334	1.39	7.58	99	47	57.3	0.74	0.93	2.1	0.75	2.49	3.66	0.05	0.37	64.7	1.52	5.73	317	0	0	0	3
0	1	45	36	23	110	73.6667	5	24	20.1	3.2	66.4	29.3	1.79	64.1	33	36.3	24.6	154.8	1.34	395	1.81	8.56	216	258	49.5	0.87	0.87	2.21	0.71	0.63	1.3	29.26	0.36	94.1	0.21	10.58	32	0	0	0	7
0	1	42	35.7	20	88	80	5	80	15.1	1.16	10.01	2.63	10.7	39.5	14.3	26.6	34	20	19.28	590	0.92	9.74	291	258	49.5	0.87	0.87	2.21	0.7	1.59	3.27	17.4	0.36	90.6	0.56	10.19	179	0	0	0	8
0	1	42	36	17	78	88.3333	2	91	20.9	1.05	0.4	0.2	2.41	35.3	13.5	5.81	52.8	1.8	17.17	311	0.46	4.37	52	25	147.5	0.8	0.97	0.94	1.28	36.01	8.74	0.56	0.36	83.6	2.03	15.03	174	0	0	0	7
0	1	87	36.6	18	137	100.333	4	51.9	17	1.32	9	3.5	5.6	75.5	16.1	15.9	25.3	12.4	14.94	288	1.89	17.01	134	317	193.1	0.65	0.75	1.2	0.69	15.85	1.74	1.17	0.35	91.2	0.66	26.36	162	0	0	0	6
0	1	50	38	18	128	80	3	44.7	1.02	1.53	7.4	2.3	5.84	45.3	18.2	24.4	55	9.8	33.67	583	0.89	14.11	73	59	31.9	0.71	0.64	1.63	0.69	1.33	1.24	1.1	0.35	93.2	0.7	15.84	165	0	0	0	4
0	1	34	36.6	0	105	100.333	2	82	17.4	1.12	11.72	2.61	4.85	37.6	1.09	35.5	23.6	11.8	14.02	227	0.57	5.23	45	14	223.6	0.78	0.92	0.83	0.66	21.25	3.02	0.22	0.35	59.8	0.91	3.21	76	0	0	0	3
0	1	46	38.5	32	135	101.333	3	45	16.2	1.2	13.01	5.84	5.2	50.1	15	23.8	30.7	25.9	5.12	559	3.28	23.75	216	122	38.8	0.62	0.58	1.39	0.54	1.74	3.55	69.92	0.34	67.5	0.77	3.45	46	0	0	0	8
0	1	69	37.1	15	87	86.3333	3	66	15.9	1.32	4.75	2.26	6.6	40.2	16.2	22.9	27.5	10.8	12.24	255	0.83	6.27	61	59	31.9	0.71	0.64	1.63	0.69	1.33	3.11	85.34	0.34	90.9	0.74	12.2	113	0	0	0	3
0	1	74	37.3	18	80	100	6	50	1.34	1.33	1.94	1.39	2.97	48.1	16.1	32	33.7	14.4	8.97	184	1.08	2.57	55	23.2	40.7	0.73	0.98	1.71	0.78	1.23	3.21	8.48	0.34	90.8	0.33	7.6	55	0	0	0	3
0	1	52	36	20	103	99.6667	1	73	23.8	1.22	2.1	1.1	6.79	51.8	15.5	27.4	24.6	20	9.99	287	1.12	3.03	59	295	80.1	0.59	0.82	1.52	0.65	0.91	3.61	0.57	0.34	80.5	1.04	7.22	184	0	0	0	3
0	1	76	37.6	22	74	106.667	1	82	15	1.12	2.2	0.69	2.14	41.8	14.6	22.5	23.3	17.8	10.06	82	0.68	8.62	30	45	26.7	0.43	0.72	1.33	0.64	2.41	3.02	0.07	0.34	77.8	0.97	5.94	216	0	0	0	5
0	1	36	36.8	18	74	102	2	55.3	1.19	1.44	1.55	0.57	1.88	29.7	1.42	28.4	55	450.8	13.74	102	0.99	4.1	36	48	63.8	0.7	0.55	1.64	0.48	0.98	2.56	2.85	0.33	63.6	0.74	3.13	101	0	0	0	5
0	1	61	36.5	2	78	88.3333	2	54.6	18.1	1.43	15.98	4.72	1.86	29.4	1.42	0.36	24.3	67.2	11.88	410	1.99	11.48	61	22	69.5	0.56	0.19	0.85	0.11	3.02	2.22	0.46	0.33	82.8	0.91	7.31	24	0	0	0	8
0	1	49	36.5	20	80	88	2	121	0.98	0.91	5.24	1.66	5.11	39.6	12.3	28.4	33.1	10	10.23	331	0.45	5.75	40	287	44.6	1.08	0.81	2.85	0.62	2.74	3.95	0.05	0.33	66.8	1.85	7.23	205	0	0	0	6
0	1	77	36	19	76	68.6667	2	97.3	16.4	0.97	20.89	5.15	3.67	30.2	11.3	23.6	30.4	13.4	9.25	251	0.74	4.67	64	9	138.5	0.9	0.85	0.98	0.63	20.4	3.54	0.05	0.33	80.9	0.55	5.68	241	0	0	0	5
0	1	40	37.2	23	103	86.3333	2	24.3	1.45	2.71	8.4	3.8	0.98	49.8	28.5	30.5	29	341.7	27.45	133	1.03	5.52	72	96	29.5	0.45	0.7	0.98	0.47	0.81	1.07	0.58	0.32	85.5	0.61	6.48	32	0	0	0	7
0	1	66	36.3	18	71	77	2	99	0.99	1.01	1.99	0.85	2.97	34.5	13.4	20.3	55	124.1	8.62	170	0.95	7.36	54	239	34.9	0.8	0.75	2.36	0.56	1.65	3.91	12.24	0.31	68.2	0.54	2.88	158	0	0	0	4
0	1	38	38	22	116	88	1	43	0.93	1.9	10.49	2.87	1.92	51.5	20.9	33.2	21.8	132.5	9.83	151	0.95	8.87	291	87	33.8	0.26	0.36	0.48	1.07	0.39	1.26	4.16	0.31	73	0.34	3.22	26	0	0	0	8
0	1	72	38.9	19	94	78	6	18	17.3	4.14	12.61	3.72	5.68	79.3	40.3	23	28.4	15.7	13.25	281	1.42	18.54	87	30	39.4	0.3	0.5	0.93	0.58	0.49	2.98	3.29	0.31	95.4	0.16	10.38	184	0	0	0	3
0	1	51	36.9	18	74	85.3333	1	77.2	17.4	1.11	4.3	1.1	4.92	43.8	14.1	23.1	31.7	27.6	14.6	205	1.11	5.9	49	40	58.2	1.02	0.77	2.64	0.57	1.94	5.13	0.76	0.31	80.9	0.42	3.93	95	0	0	0	7
0	1	51	36.6	16	65	88.3333	3	117	14.2	0.92	2.7	1.4	4.05	31.8	12.5	26.2	44.4	8.6	8.12	291	0.95	5.28	65	509	44.4	1.22	0.73	3	0.57	1.94	4.49	0.1	0.31	79.1	0.65	4.98	250	0	0	0	4
0	1	44	37	23	111	72.3333	3	61	14.6	1.2	9	3.2	5.21	43.2	15	4.44	59.5	12.7	14.75	792	2.19	21.11	291	21	117.6	0.67	0.64	1.06	0.5	20.23	2.52	96.82	0.3	83.3	0.98	26.36	79	0	0	0	3
0	1	68	36.2	17	85	99	4	100	16.4	1	4.76	2.01	4.87	34.4	13.3	22	26	28	13.34	150	1.12	3.26	38	25	126	0.76	0.6	1.02	0.47	13.2	1.72	13.71	0.3	75.9	0.68	4.26	99	0	0	0	7
0	1	45	36.7	20	112	105	2	80	0.91	1.14	10.9	4.6	9.42	38.9	14.7	20.4	34.9	27.8	14.19	251	0.09	6.3	63	30	139.8	0.5	0.85	1.03	0.59	24.66	6.48	6.81	0.3	88.3	1.1	13.08	202	0	0	0	4
0	1	67	37.3	25	113	102.667	1	47.6	1.01	1.52	6.05	1.65	2.43	43	16.8	16.4	55	73.9	11.79	188	1.28	5.77	40	141	53.9	0.57	0.44	0.85	0.53	1.03	1.56	0.45	0.3	92.4	0.51	11.09	36	0	0	0	6
0	1	42	37.4	27	88	80	1	74	56.4	1.2	12.64	3.08	4.93	56.4	15.4	26.6	23.4	26.4	13.49	329	0.61	4.58	235	260	67.8	1.36	0.82	3.2	0.95	2.32	1.47	23.67	0.29	81	1.27	8.36	281	0	0	0	3
0	1	27	37.6	20	130	103.333	2	82	0.98	1.13	5.46	1.82	4.39	34.4	14.5	15.9	29.3	18.9	26.78	461	0.09	4.57	106	24	97.8	0.36	0.64	1.03	0.22	13.63	5.75	10.03	0.29	85.7	1.06	9.69	205	0	0	0	7
0	1	52	37.6	21	114	102	2	76	21.9	1.19	15.98	8.28	1.61	56	15	25.9	39.7	10	4.55	324	4.28	31.98	248	52	51.5	0.69	0.49	1	0.46	2.39	3.37	2.74	0.28	84.3	0.29	4.99	43	0	0	0	15
0	1	30	36.6	21	90	100.333	2	89.1	14.5	1.16	6.16	1.47	7.83	23.5	1.15	0.65	30.7	21	5.32	349	1.01	4.6	39	239	34.9	0.8	0.75	2.36	0.56	1.65	3.54	0.05	0.28	75.2	0.88	4.83	104	0	0	0	4
0	1	67	36	20	84	103.333	3	90.9	14.7	1.06	8.12	4.51	6.08	51.5	13.6	26.2	47.7	8.1	8.11	251.2	0.94	5.4	69	378	30.6	0.83	1.47	2.07	1.32	1.26	4.21	0.05	0.28	64.7	1.33	4.89	225	0	0	0	5
0	1	24	37	20	140	91	2	89.2	0.95	1.14	4.59	2.52	7.05	34.4	14.4	21.7	33.1	28.1	11.98	343	0.71	4.32	39	14	223.6	0.78	0.92	0.83	0.66	21.25	8.23	2.76	0.27	91.1	1.08	16.14	149	0	0	0	9
0	1	80	37.2	24	95	82.6667	6	82	16.3	1.13	3.16	1.08	7.67	45	14.4	31.5	32.5	7.6	7.93	389	1.73	12.57	128	47	57.3	0.74	0.93	2.1	0.75	2.49	2.8	0.59	0.27	93.5	0.47	11.76	138	0	0	0	3
0	1	49	36.7	18	62	84	2	59	0.97	1.42	29.23	7.11	2.74	43.2	17.3	15.7	28	18.6	23.43	172	0.09	5.41	51	123	39.2	0.79	0.61	1.92	0.44	1.35	1.8	0.05	0.27	97.7	0.17	20.85	175	0	0	0	6
0	1	70	36.6	20	96	97	1	72.8	15.3	1.11	6.2	2.4	7.51	36.6	14.1	28.7	55	74	7.19	322	1.09	9.14	75	123	43.5	0.77	0.78	1.58	1.02	1.32	3.41	10.58	0.26	93.3	0.74	15.42	133	0	0	0	3
0	1	82	36.3	17	60	99	4	90	17.8	1.07	5.6	2.5	3.28	39.8	13.7	28.8	40.8	9.9	5.99	305	2.33	11.28	182	125	44	0.97	0.82	2.89	0.69	3.5	3.75	0.08	0.26	58	1.79	6.04	161	0	0	0	4
0	1	51	36.6	18	78	98.6667	2	93	0.88	1.04	62.09	19.92	4.14	39.6	13.8	31.7	29	16.8	11.74	197	0.76	3.22	258	155	33.9	0.79	0.81	2.12	0.69	1.21	2.27	0.05	0.26	83.4	0.77	6.41	210	0	0	0	9
0	1	69	37.3	18	80	100	3	87.9	15.1	1.03	3.72	2.35	3.13	37.7	13.3	25.5	24.22	20.9	7.64	271	1.7	11.52	75	59	31.9	0.71	0.64	1.63	0.69	1.33	1.55	13.31	0.25	93.9	0.53	12.92	52	0	0	0	5
0	1	61	36.5	24	64	71.6667	1	78	1.06	1.17	1.98	0.78	6.03	32.6	14.7	21.4	55	15.9	15	262	1.34	11.78	60	295	20.3	0.59	0.82	1.52	0.65	0.91	1.95	9.57	0.25	81.7	0.81	6.11	27	0	0	0	7
0	1	64	36.6	18	78	103.667	5	65.9	0.95	1.16	10.5	3.6	4.56	35.2	14.6	33	23.6	8.3	5.52	361	1.45	6.66	88	18	17.6	0.66	0.73	1.66	0.64	0.93	2.86	4.35	0.25	68.4	1.02	4.35	236	0	0	0	5
0	1	39	37	20	109	103	2	95	0.94	1.04	17.1	4.74	7.49	40	13.1	27	28.9	24.9	16.58	371	0.12	1.2	44	317	193.1	0.65	0.75	1.2	0.69	15.85	10.34	3.29	0.25	87.7	0.37	5.16	90	0	0	0	3
0	1	54	37.3	18	80	100	2	50.4	17.2	1.52	22.47	9.02	3.23	42.5	17.9	31.9	27.6	25	25.26	175	0.69	3.94	28	45	26.7	0.43	0.72	1.33	0.64	2.41	3.13	0.06	0.25	75.2	0.47	2.97	117	0	0	0	3
0	1	82	36.7	21	80	113.667	3	70.1	16.2	1.16	2.2	0.8	3.93	49.2	14.6	30.5	36.9	13.6	11.98	285	0.97	3.18	51	126	33.6	0.85	1.45	2.63	1.24	1.07	4.54	0.05	0.25	57.3	2.45	6.85	269	0	0	0	8
0	1	39	36.5	20	100	77	2	122.8	16	0.95	0.3	0	2.28	35.7	12.5	25.3	48.3	14.1	10.08	197	0.66	7.43	53	159	80.7	0.76	1.21	2.16	0.74	9.08	4.79	0.05	0.25	76.9	1.2	6.65	145	0	0	0	7
0	1	56	36.1	18	46	103.667	6	61	17.7	1.38	8.61	3.78	7.04	34.9	17.1	21.8	23.4	13.8	43.15	367	1.49	22.76	144	26	165.9	0.94	0.77	1.22	0.63	13.53	4.14	12.48	0.24	94.6	0.4	12.24	86	0	0	0	3
0	1	89	36.8	29	118	84.3333	1	52.6	16.3	1.29	16.8	6.8	5.21	45.6	15.9	27.5	30.8	10.9	12.61	354	1.52	18.66	115	9	138.5	0.9	0.85	0.98	0.63	20.4	3.57	1.34	0.24	91.4	0.64	10.41	145	0	0	0	5
0	1	55	37.3	20	96	80	6	77.9	1.05	1.04	2.2	0.8	4	45.3	13.4	24.9	30.8	23.6	9.84	238	1.01	2.61	270	287	44.6	1.08	0.81	2.85	0.62	2.74	2.51	0.66	0.24	86	0.44	5.17	36	0	0	0	5
0	1	62	36.3	19	78	96.3333	2	89.1	1.07	1.04	1.1	0.4	2.48	29.5	13.4	21.3	20.8	98.1	7	272	1	3.75	65	36	75.2	0.97	0.93	3.5	0.78	1.61	4.89	0.56	0.24	62.9	0.92	3.28	115	0	0	0	3
0	1	40	36.9	20	98	113.667	2	63.7	22.1	1.38	5.03	1.65	9.57	43.7	16.7	24.1	33.1	16.9	19.28	586	0.09	13.47	156	25	213.8	0.73	0.49	0.75	3.15	39.63	14.26	6.96	0.23	92.1	0.54	10.64	146	0	0	0	6
0	1	48	36	20	90	94	2	62.2	17.8	1.19	1	0.3	1.93	45.7	14.9	26.7	38.2	15.4	6.15	429	1.12	4.07	62	30	139.8	0.5	0.85	1.03	0.59	24.66	2.97	0.14	0.23	66	0.98	3.86	39	0	0	0	10
0	1	83	37.3	18	80	100	1	62.5	0.91	1.17	12.1	4.5	3.28	37.1	14.7	20.3	55	22.9	7.24	220	0.78	8.95	66	40	58.2	1.02	0.77	2.64	0.57	1.94	2.19	61.84	0.22	86.4	0.44	4.94	38	0	0	0	4
0	1	51	36.8	18	89	100.333	2	50.1	1.15	1.33	0.6	0.2	1.76	50.6	16.3	28.3	32.6	48	14.59	240	0.89	3.33	248	509	44.4	1.22	0.73	3	0.57	1.94	2.89	1.35	0.22	47.6	0.77	2.04	81	0	0	0	3
0	1	58	37.3	18	80	100	2	92	14.7	1.38	2.61	0.99	5.04	46.6	16.9	21.5	55	6.9	5.64	114	0.96	8.8	48	585	46.8	0.99	0.64	1.89	0.55	1.65	2.21	0.65	0.21	50.9	2.53	5.89	110	0	0	0	3
0	1	66	37.3	20	118	94.6667	2	77.6	14.1	1.14	14.41	3.53	10.05	32.2	12.8	27.4	31.8	16.4	14.51	226	0.78	6.51	59	21	117.6	0.67	0.64	1.06	0.5	20.23	3.62	6.96	0.2	92.7	0.26	6.39	180	0	0	0	3
0	1	65	37.5	30	116	87.6667	5	39.1	15.3	1.56	21	8.3	5.09	45.4	18.5	22.5	20.4	171.5	11.93	208	1.61	13.61	285	19	129.6	0.59	0.7	0.87	0.51	13.11	1.24	4.48	0.2	93	0.36	31.6	35	0	0	0	7
0	1	65	37.3	18	80	100	1	49.1	0.94	1.07	22.6	10.12	5.22	51.1	13.7	22.44	31.81	27.03	2.68	876.47	2.21	8.15	159.8	39	49.2	0.57	0.4	1.42	0.46	2.04	3.6	45.62	0.19	84.2	1.34	10.26	86	0	0	0	3
0	1	59	36	19	65	100.333	3	43.1	16.3	1.46	12.1	4.2	3.43	50.2	17.6	19	33.8	51.5	12.45	205	1.56	7.36	258	35	23	0.18	0.4	0.33	0.47	0.58	2.8	12.22	0.19	91.1	0.3	5.73	17	0	0	0	8
0	1	65	37	16	106	80	5	87	17.2	1.09	5.16	2.28	11.04	43.7	14.2	17.9	55	18.7	21.24	408	0.7	6.84	49	223	48.4	0.88	0.52	1.99	0.46	2.24	3.22	22.08	0.17	92.9	0.13	4.32	99	0	0	0	7
0	1	45	36.8	23	104	111	2	121	1.2	0.9	8.19	2.96	2.62	31.9	12.3	27.3	55	7.3	17.86	715	2.63	18.76	157	20	62.9	0.77	0.59	0.78	0.42	9.32	3.73	1.41	0.17	60.6	7.07	18.42	147	0	0	0	4
0	1	32	37	22	150	107.333	2	72	14.7	1.23	46.31	13.25	14.54	42.6	15.5	20.9	29.1	84.8	11.96	400	0.68	5.1	270	39	105.1	1.12	0.49	1.32	1.02	11.24	5.99	10.23	0.16	85.6	0.83	6.88	125	0	0	0	3
0	1	87	36.3	22	83	77	2	63	15.2	1.36	13.67	5.32	2.35	50.5	16.7	17.1	34	18	8.06	345	0.86	9.95	101	46	31.5	0.35	0.86	0.89	0.82	1.04	3.07	24.88	0.15	88.8	0.3	4.05	146	0	0	0	5
0	1	65	36.3	20	111	92.3333	1	105	1.19	0.97	2.88	1.17	5.57	35	12.9	18.4	23.2	4.9	15.64	376	1.06	7.84	59	211	58	1.06	0.9	2.96	0.9	4.62	4.15	0.17	0.15	94.2	0.39	30.59	166	0	0	0	4
0	1	51	36.5	41	168	102.667	5	58	0.85	1.47	18.77	2.91	3.33	44.2	17.1	18	17.5	52.4	12.3	217	1.51	9.09	291	585	46.8	0.99	0.64	1.89	0.55	1.65	1.24	16.27	0.14	61.4	0.34	3.48	287	0	0	0	7
0	1	62	36.4	20	93	88.3333	2	60	0.88	1.41	19.36	7.68	8.1	39.5	17.2	20.2	29.8	21	15.25	347	0.94	11.19	114	368	75.2	0.89	0.74	2.12	0.8	0.59	6.98	8.45	0.14	87.8	0.64	6.69	160	0	0	0	4
0	1	67	36.3	24	79	89.3333	1	92	18.6	1.05	3	0.61	5.38	36.1	1.04	16.9	55	7	14.11	174	1.27	5.11	55	509	44.4	1.22	0.73	3	0.57	1.94	4.16	1.57	0.14	61.4	0.34	3.48	287	0	0	0	4
0	1	68	37.3	18	80	100	2	53.8	21.4	1.33	5.3	2.8	1.93	36.7	16.2	33.4	57.8	24.2	12.71	285	0.96	3.22	62	146	23	1.06	1.09	3.82	1.95	0.56	4.23	0.05	0.14	61.4	0.34	3.48	287	0	0	0	3
0	1	52	39.2	21	125	75.6667	1	67	18.8	1.3	9.19	3.66	5.77	47.5	16.1	24.5	23.6	4.1	10.45	260	1.31	15.29	138	102.8	74.5	1.04	0.66	2.41	0.78	3.47	1.97	34.2	0.12	98	0.28	20.19	263	0	0	0	7
0	1	76	36.3	15	104	102.667	5	84	16.8	1.12	55.6	20.83	4.47	33.7	14.4	20	30	40	16.25	270	1.02	5.09	236	159	80.7	0.76	1.21	2.16	0.74	9.08	-	0.2	0.08	96.7	0.23	10.61	125	0	0	0	3
0	1	87	37.4	21	108	104.667	2	31.3	15.4	1.25	17.7	7.6	2.41	32	15.5	22.7	13	6	8.37	196	1.09	6.48	73	300	27.9	0.54	0.74	1.36	0.73	1.2	1.27	100	0.06	90.2	0.27	3.44	203	0	0	0	8
0	1	75	37.3	18	80	100	2	64.3	1.15	0.9	2.39	1.3	2.17	35	12	28.4	28.4	14.5	2.69	554	1.37	14.76	83	258	49.5	0.87	0.87	2.21	0.7	1.59	3.1	0.25	0.06	48.6	0.3	0.72	3	0	0	0	8
0	1	61	36.6	36	117	88.3333	1	82	14.7	1.13	9.75	2.34	7.83	33.2	1.12	25.6	25.7	11	9.27	235	1.02	11.61	248	217	26.8	0.65	0.54	1.46	0.44	0.94	2.09	19.79	0.01	76.7	0.22	1.29	153	0	0	0	7
0	1	64	36.5	20	78	84.3333	2	54.9	1.02	1.38	9.75	2.63	4.03	29.1	15.4	30.8	23.2	85.8	17.95	148	0.95	7.86	43	155	33.9	0.79	0.81	2.12	0.69	1.21	2.74	7.75	0.01	96	0.24	6.93	11	0	0	0	8
1	0	68	35.6	22	94	79.6667	1	34	61.6	2.21	238.08	52.08	2.62	61.6	24.9	22.1	20.9	11.7	13.88	740	3.52	20.47	208	34	35.4	0.53	0.48	1.11	0.31	9.41	2.02	12.02	1.13	77.8	2.63	26.35	70	1	0	1	10
1	0	57	36.2	22	96	104.667	6	54	1.06	1.49	7.06	3.54	3.19	38.8	18.2	32.1	55	33.2	14.79	382	1.14	17.18	88	96	29.5	0.45	0.7	0.98	0.47	0.81	1.53	6.87	1.13	84.2	3.76	26.35	29	0	0	1	7
1	0	84	36	23	106	78	1	11	1.01	6.73	63.16	12.25	1.62	53.7	58.7	16.2	55	11.7	10.39	474	1.46	8.64	138	50	33.4	0.29	1.09	0.6	0.3	2.41	1.8	3.63	1.78	96.4	0.43	26.35	159	1	0	0	8
1	0	54	36.9	20	94	93.6667	4	76.8	1.09	1.26	3.51	2.18	11.04	35.5	15.5	42.5	32.5	2.8	24.38	339	0.35	5.17	64	22	35	0.58	1.06	1.73	1.49	0.84	3.83	1.58	1.72	91.8	1.01	26.35	109	1	0	0	8
1	0	80	36.4	22	96	73	5	48	16.1	1.66	28.46	9.55	4.85	47.4	19.3	17.1	55	17.8	27.76	423	3.3	23.39	329	7	35.5	0.42	0.24	0.39	0.29	0.73	2.91	27.45	1.27	73.8	6.59	13.35	72	1	1	0	10
1	0	75	37.8	19	114	67	2	50	56.6	1.67	3.86	1.34	2.72	56.6	19	17.4	55	10.2	18.66	126	0.58	6.66	39	34	34.9	0.53	0.48	1.11	0.31	9.41	1.14	87.17	1.13	92.9	0.97	14.06	90	1	0	0	13
1	0	51	36.2	20	88	97.6667	1	90.2	17.1	1.03	6.11	2.06	2.7	25.7	12	27.4	55	10.7	6.57	166	0.95	4.28	40	35	23.6	0.39	0.18	0.7	0.19	1.87	2.8	21.63	1.13	92.9	0.97	13.48	90	1	0	0	15
1	0	57	36	19	80	93	3	39.6	18	0.91	1.8	0.5	3.88	34	12.1	24.3	10.5	4.2	3.68	508	2.12	10.69	129	33	34.9	1.35	1.07	4.2	0.23	2.56	6.16	19.68	1.13	92.9	0.97	26.35	90	0	1	0	5
1	0	69	36	11	96	66.6667	2	38	240	2.13	19.71	5.38	3.49	180	22.9	18.3	27.9	38.7	6.68	310	3.12	11.21	213	60	35.5	0.25	0.41	0.28	0.47	0.39	1.24	21.63	1.1	92.9	1.04	26.65	110	1	0	1	8
1	0	64	38.5	32	135	66.6667	2	36.5	23.6	1.92	13	7.3	1.2	53.6	21.8	3.36	27.8	324.2	19.24	387.1	2.4	10.95	98	164.1	49	0.98	0.5	2.34	0.44	2.11	2.89	1.1	0.84	71.8	1.4	8.2	217	1	0	0	7
1	0	67	37.7	22	106	60	5	81	0.94	1.14	12.57	3.79	8.81	38.6	14.6	25.5	24.3	41.9	9.27	683	3.45	36.71	357	31	89.9	0.71	0.43	1.44	0.39	5.49	2.64	20.84	0.8	92.9	0.65	13.41	342	1	1	0	6
1	0	61	37	20	94	60	3	56	1.12	1.51	14.52	4.67	5.88	43.5	17.6	27.6	29.1	13.9	4.48	467	4.23	20.71	264	165	55.5	0.41	0.27	1.3	0.35	1.92	2.31	100	0.74	90.4	1	13.41	191	0	0	1	14
1	0	71	36.5	17	86	66.6667	6	69	1.01	1.26	9.73	2.59	6.21	40.5	1.2	24.3	31.5	8	14.42	469	1.8	24.42	139	122	38.8	0.62	1.12	1.39	0.54	1.74	2.84	52	0.71	90.2	0.45	11.87	22	0	0	1	10
1	0	64	36	22	129	104	2	34	17	2.23	7.48	2.77	3.02	52.2	24.8	22.5	31.3	9.7	23.18	237	0.95	11.62	45	16	30.3	0.68	0.93	0.76	0.34	2.21	1.94	22.2	0.69	89.2	0.76	14.06	92	1	0	0	13
1	0	36	36.5	35	130	79	2	63	39.6	1.35	9.04	2.48	3.98	39.6	16.8	17.1	25.1	14.2	10.6	481	2.41	10.2	220	34	33.9	0.53	0.48	1.11	0.31	9.41	4.25	20	0.69	89.2	0.76	14.06	92	0	0	1	10
1	0	69	36.9	0	84	98	2	109.4	17.6	0.95	6.5	2.4	4.16	32.3	12.5	35.1	35.4	104.9	9.6	147	2.13	4.82	95	598	39.9	0.62	0.82	1.37	0.67	1.03	3.72	8.83	0.69	89.2	0.76	14.06	92	1	0	0	8
1	0	61	36.5	22	89	66.6667	1	47.3	18.2	1.62	18.34	5.73	2.43	38.3	17.9	22.2	22.3	45.1	5.56	877	4.14	28.5	224	171	35.5	1.68	0.16	2.24	0.31	5.37	4.38	3.62	0.69	89.2	0.76	14.06	92	1	0	0	14
1	0	76	36.5	20	68	96	4	87.3	1.09	1.05	37.3	4.5	2.62	29.5	13.5	27.7	42.8	12.9	9.35	194	0.92	3.2	63	319	90.8	0.64	0.6	1.14	0.68	1.63	4.13	20.81	0.69	89.2	0.76	14.06	92	1	0	0	14
1	0	65	38.2	14	95	66.6667	6	89.4	16.4	1.17	19	6.4	8.82	44.4	14.8	25.7	25.6	9.7	9.64	511.6	2.36	22.82	228	512.3	24	0.52	0.46	0.75	0.23	1.05	2.16	100	0.67	93.8	0.51	13.41	62	1	0	0	14
1	0	77	36.2	20	98	68	2	76	1.05	1.19	17.17	7.25	4.84	38.1	15	39.2	41.4	36.3	8.87	846	4.29	29.99	426	48	63.8	0.7	0.93	1.64	0.48	0.98	4.42	139.94	0.63	92.9	0.66	26.35	179	0	1	0	5
1	0	56	36.5	22	112	66.6667	5	62.8	16.9	1.22	16.5	5.9	5.49	38	15.2	20.1	24.3	86.9	7.65	465	1.59	21.03	295	60	35.5	0.25	0.41	0.28	0.47	0.39	4.3	49.18	0.61	93.2	0.13	13.35	89	0	1	0	11
1	0	58	36.1	24	80	90.3333	3	86	1.02	1.1	4.71	2.33	6.48	37.8	14.1	34.4	25.9	4.1	11.22	327	1.98	9.14	121	164.1	49	0.62	1.03	1.02	0.43	2.13	2.96	5.61	0.61	93.3	0.13	13.48	89	1	0	0	8
1	0	56	38.5	32	135	66.6667	3	100.2	0.97	1.04	7.8	3.8	5.24	32.7	13.4	51.1	32.8	8	3.78	620	5.29	31.08	463	1056.7	68.1	1.5	1.13	4.02	0.29	3.35	6.4	20.81	0.61	97	0.13	14.06	89	0	1	0	13
1	0	69	36.2	22	95	95	2	74.2	15.8	1.13	11.1	5.2	5.49	33.1	14.3	27.4	36.2	20.1	15.74	213	1.42	6.33	43	344	55	0.65	0.55	1.6	0.59	1.6	8.99	0.63	0.59	89	0.75	12.31	97	1	0	0	10
1	0	67	39.6	18	100	60	4	46.6	0.98	1.21	10.1	3.9	7	35.2	15.2	29.8	42.6	26.7	14.16	464	0.49	9.55	74	353	27.9	0.54	0.93	0.63	0.45	1.89	5.82	8.51	0.56	83.8	1.17	10.72	99	1	0	0	10
1	0	61	36.5	18	68	56	6	99	1.04	1	0.86	0.2	3.25	35.9	13.4	29.6	38.2	3	12.97	187	0.69	6.43	32	605	20.8	0.97	1.03	3.02	0.19	0.61	4.05	6.8	0.56	57.2	2.24	6.68	228	1	0	1	9
1	0	78	36.2	20	96	90.3333	4	47.2	17.4	1.38	12.3	4.7	2.92	47.4	16.8	19	23.8	5.6	15.18	458	2.13	31.74	298	262	31.3	0.61	0.65	1.4	0.63	2.3	2.72	14.82	0.44	94.1	0.36	14.27	58	1	0	0	10
1	0	55	36	21	86	42	3	23.6	19.6	2.79	24.1	11.7	1.92	65.7	29.2	35.6	23.8	219	2.14	447	3.07	18.4	349	130.2	31.4	0.8	0.52	2.18	0.61	1.5	1.91	35.37	0.4	89.7	0.5	9.35	51	1	1	0	13
1	0	70	36.9	21	116	77.6667	2	59.6	1	1.37	29.49	10.26	1.59	31.9	15.3	19.3	14.9	23.4	11.9	152	0.93	5.98	46	47	57.3	0.74	0.93	2.1	0.19	2.49	1.93	3.92	0.39	52.1	1.59	4.43	102	1	0	0	15
1	0	65	36.4	21	99	96	4	94.3	0.88	0.99	12.68	4.34	4.8	30.2	11.5	23.2	55	15.7	13.33	193	0.72	2.13	32	598	39.9	0.62	0.82	1.37	0.67	1.03	2.9	0.4	0.36	58.6	0.91	3.21	76	1	0	0	10
1	0	84	36.3	20	84	90.3333	1	60.6	1.05	1.24	67.5	25	4.92	36	15.4	23.7	55	10.1	9.93	478	1.66	22.85	534	295	54.2	0.56	1.14	1.02	1.32	0.65	3.16	20	0.35	90.9	0.29	7.54	134	1	1	0	11
1	0	75	37	22	129	69.3333	1	29	7.67	2.6	109.26	25.92	0.69	177.8	2.12	17.5	25.4	217.8	5.63	294	3.54	29.37	93	59	27.5	0.31	0.36	0.79	0.33	1.02	1.24	4.11	0.34	75.9	1.62	8.16	38	1	0	0	13
1	0	49	36.8	22	126	66.6667	1	49	16.3	1.64	55.18	15.67	7.42	46.6	19.1	15.6	26.9	100.9	16.23	441	3.03	18.41	349	223	58.6	0.89	0.54	1.93	0.52	2.08	2.19	100	0.33	93.3	0.18	14.85	14	0	1	0	8
1	0	53	35.8	13	111	66.6667	2	42.9	16.3	2.51	157	29.12	3.4	39.1	27.5	21.5	22.4	68	4.31	482	2.46	9.78	345	165	55.5	0.41	0.27	1.3	0.35	1.92	2.23	21.96	0.32	88.1	0.69	8.73	44	1	1	0	13
1	0	53	37.2	20	82	95	2	46	0.95	1.04	1.6	0.9	5.24	35.1	13.4	30.7	34.6	14.6	8.39	291	1.15	4.94	44	60	35.5	0.25	0.41	0.28	0.47	0.39	3.89	9.25	0.32	73.4	1.44	6.81	82	0	0	1	13
1	0	71	38.5	32	135	66.6667	2	75.6	16.6	1.13	9.1	3.2	4.82	32.3	14.3	24.9	24.5	99.2	12.47	89	1.1	2.65	36	353	27.9	0.54	0.93	0.63	0.45	1.89	8.19	7.4	0.29	85.71	0.45	5.26	200	0	0	1	10
1	0	46	38.5	23	143	60	3	25.6	17.3	2.7	24	10	2.48	54.7	27.9	16	55	41.7	24.59	1110	1.6	22.58	367	305	41.1	0.74	0.79	1.41	0.47	1.72	2.75	4.86	0.29	91.6	0.28	6.95	107	0	1	0	10
1	0	82	36.6	22	117	69.6667	1	105.7	0.97	0.94	21.41	6.89	2.89	27.8	10.7	16.9	22.4	21.6	15.84	350	1.07	9.46	62	223	48.4	0.88	0.52	1.99	0.46	2.24	1.08	7.17	0.28	93.3	0.14	6.72	103	1	0	0	13
1	0	85	37	20	75	60	1	115.6	18.6	0.97	10.09	3.45	2.49	31.7	11	24	26.4	14.6	6.8	394	7.77	30.06	393	38.8	48.5	0.38	0.6	0.66	0.46	4.97	2.26	25.64	0.27	90.7	0.27	6.21	42	0	1	1	8
1	0	57	37.1	22	83	82	1	85.7	16.5	1.1	10.04	2.31	6.52	27.4	1.1	24.6	16	3	4.67	150	1.03	7.27	71	176	26.4	0.96	0.44	2.81	0.71	0.87	3.85	0.57	0.26	91.1	0.6	9.69	181	1	0	0	13
1	0	74	36.5	20	80	90	2	30.6	1.14	1.3	1.29	0.79	2.98	33.3	16	28.8	34.3	177.1	15.53	173	0.52	3.36	50	31	89.9	0.71	0.43	1.44	0.39	5.49	4.05	12.19	0.25	62.3	1.4	4.77	169	1	0	1	10
1	0	48	36.8	19	114	60	2	47.8	0.89	1.37	9.3	2.8	7.8	45.6	16.7	22	21.2	1	12.4	139	0.99	2.63	35	182	46.3	0.66	0.93	1.27	0.23	1.85	3.35	2.79	0.24	90.6	0.69	10.65	330	0	0	1	4
1	0	65	37.3	24	112	82	4	97	16.7	1.01	1.53	0.8	4.1	31.7	13.4	24.7	28.1	12	27.01	637	1.74	22.58	286	16	30.3	0.68	0.93	0.76	0.34	2.21	2.5	56.8	0.21	93.2	0.33	12.37	24	0	1	0	11
1	0	67	36.2	23	83	66.3333	3	62	50.6	1.39	26.09	7.09	6.97	50.6	1.3	25.2	23.3	18.4	6.99	530	2.06	6.63	141	77	17.2	0.4	0.13	0.45	0.17	0.9	1.24	17.94	0.21	93.9	0.25	7.85	46	0	0	1	10
1	0	68	36.6	21	82	60	6	61	0.87	1.37	6.59	2.07	5.12	33.3	17	22.8	55	22.6	23.25	318	0.64	5.83	92	370	52.9	0.87	0.72	2.84	0.29	0.23	4.16	0.78	0.19	96.2	0.45	17.22	212	1	0	0	4
1	0	80	37.3	22	109	84	1	57	0.98	1.47	13.56	3.19	4.39	48.5	1.35	17.7	55	12.6	6.06	306	1.17	10.75	51	171	35.5	1.68	0.16	2.24	0.31	5.37	1.5	13.99	0.18	92.8	0.89	15.14	57	1	0	0	13
1	0	62	38.7	22	131	85	6	58	18.7	1.46	33.06	11.84	7.86	32.4	18.1	27.1	29.9	9.1	14.83	584	2.04	19.71	251	50	33.4	0.29	0.32	0.6	0.3	2.41	2.83	100	0.17	76.8	0.59	3.32	129	1	0	0	10
1	0	74	36.7	25	90	92.3333	2	57	18.5	1.31	10.3	3.4	4.02	35.4	16	29	16	6.3	8.4	698	2.59	26.49	130	153	37.1	0.8	0.52	1.88	0.56	1.59	5.71	1.34	0.17	79.9	1.5	8.52	100	0	1	0	14
1	0	82	36.9	22	84	86	6	89.2	19.4	1.08	3.53	0.98	2.57	26.2	12.2	26	28.8	12.7	7.29	149	2.05	6.33	98	16	89.9	0.63	0.83	1.28	0.23	34.9	2.83	18.54	0.16	69.3	1.16	4.38	92	1	0	0	13
1	0	57	36	23	84	88.6667	3	86	0.96	1.09	27.91	8.1	4.04	37.6	14.3	21	21.2	12.6	20.37	530	4.89	22.67	476	16	30.3	0.68	0.28	0.76	0.34	2.21	3.49	28.53	0.12	94.4	0.25	8.17	34	0	1	1	9
1	0	61	38.5	32	135	66.6667	2	82.8	18	1.13	9.5	2.4	4.02	42.8	14.3	24.7	25.4	24.2	17.12	386	1.37	9.57	87	151.1	81.9	0.71	0.76	2.25	1.01	0.48	4.68	21.63	0.12	82.1	0.83	5.62	80	1	0	0	10
1	0	46	35.7	23	140	45	3	45	82.3	1.82	58.74	11.73	5.77	168.6	20.3	20.5	24.5	26	10.42	326	2.78	24.47	492	50	33.4	0.29	0.32	0.6	0.3	2.41	1.22	100	0.11	91	0.29	4.5	138	1	1	0	5
1	0	69	38.8	21	109	98	6	42.9	0.89	1.53	3	1.2	6.47	42.3	18	12.5	21.9	11.4	13.81	170	0.48	3.43	47	317	58.7	0.37	0.37	0.64	0.32	1.26	1.24	3.48	0.08	82.1	0.65	4.23	132	1	0	1	9
1	0	50	39.6	22	164	98	3	96	1.06	1.02	277.03	59.6	4.55	52.4	1.02	26.3	55	122.3	8.85	219	1.84	10.5	159	171	35.5	1.68	0.16	2.24	0.31	5.37	2.69	100	0.07	88.2	0.7	6.64	7	0	0	1	14
1	0	58	37	34	122	60	4	49.1	16.2	1.23	46.87	12.21	9.31	32.9	15.8	34.5	55	14.4	19.42	520	2.65	15.62	230	371	28.7	0.35	1.09	0.96	0.63	3.44	2.41	100	0.04	96.4	0.39	11.68	95	0	0	1	13
1	0	65	37	20	116	98	3	46.6	1.01	1.35	42.33	11.38	6.04	36.2	1.33	20.5	24.7	41.9	17.66	292	1.34	12.48	119	212	47.9	0.7	0.32	0.93	0.29	3.24	2.33	100	0.01	82.5	0.42	5.2	62	1	0	0	13
1	0	60	37.9	25	105	98.3333	1	38	0.98	2.07	13.79	5.41	2.93	40.6	23.2	17.4	21.8	11	18.07	286	2.58	21.48	530	7	35.5	0.42	0.24	0.39	0.29	0.73	2.59	22.53	0.01	27.4	0.17	0.24	5	0	1	0	15
1	0	60	38.5	32	135	66.6667	3	94.7	0.99	1.05	10.3	3.4	3.26	34.8	13.5	6.9	39.9	11.7	7.87	118	0.9	2.65	42	135	38.1	0.3	0.15	0.61	0.23	1.14	3.18	9.34	0.01	88.8	0.5	4	354	0	0	1	7
0	0	72	37.3	18	80	100	2	53.4	0.82	1.51	4.89	1.51	4.68	38.1	17.9	25.9	21.7	15	12.79	286	0.87	7.32	270	143	72	0.66	0.34	0.87	1.02	0.92	2.03	1.02	2.65	76.5	3.46	26.21	155	0	0	0	5
0	0	55	37.7	23	75	76	3	66	15.7	1.31	13.16	2.3	4.63	37.4	16.1	26.4	26	20.6	13.91	215	1.55	10.5	258	59	188.9	0.49	1.07	1.35	1.3	29.72	1.24	2.66	1.39	84.8	0.29	11.13	97	0	0	0	7
0	0	35	38.6	40	133	105.333	2	64	15.6	1.33	55.24	16.44	5.88	39.9	16.6	12.8	55	9.2	8.31	104	0.51	3.62	258	365	25.7	0.73	0.45	0.84	0.38	1.56	2.04	0.48	1.35	90.4	1.07	26.04	191	0	0	0	3
0	0	60	36.1	19	85	69.3333	4	70	0.92	1.25	1.95	0.89	5.32	39.7	15.8	23.3	29.5	25.8	23	217	0.8	8.85	88	155	33.9	0.79	0.81	2.12	0.69	1.21	2.59	9.91	1.32	90.9	0.73	22.81	199	0	0	0	5
0	0	53	36.8	20	88	98.6667	2	90.9	16	1.01	10.5	6.3	4.57	36.4	13.1	28.4	28.4	227.6	4.7	106	1.11	3.05	24	126	33.6	0.85	1.45	2.63	1.24	1.07	8.05	6.39	1.3	86.3	1.28	19.93	270	0	0	0	5
0	0	69	36.4	16	85	88.3333	1	62	1.07	1.36	5.29	2.1	7.52	43.4	16.9	28.7	26.7	9.8	16.74	203	1.11	11.93	248	589	30.3	0.45	0.64	0.78	0.76	0.56	2.18	61.84	1.29	92	1.36	33.06	304	0	0	0	3
0	0	26	38.5	28	140	122	2	77	17.2	1.18	8.1	4	9.78	39.4	14.9	23.2	32.4	11.1	12.23	338	0.4	2.24	48	26	165.9	0.94	0.77	1.22	0.63	13.53	8.42	1.96	1.27	88.8	1.1	21.52	239	0	0	0	5
0	0	20	36.8	30	150	106.333	2	103.4	15.2	1.06	4.15	1	6.72	32.5	13.6	22.3	30.3	9	15.52	261	0.77	2.12	75	25	204.7	1.18	0.87	0.4	1.79	23.23	17.91	2.49	1.04	81.5	2.08	17.36	332	0	0	0	7
0	0	63	37.5	25	96	70.6667	1	57	0.92	1.5	8.83	1.9	8.84	98.6	17.4	30.1	30.3	75.4	10.89	525	2.69	7.81	99	375	50.3	0.98	1.32	3.22	1.14	2.04	1.2	48.45	0.96	89.7	1.13	20.49	194	0	0	0	3
0	0	67	36.4	18	74	105.667	2	59.8	15.1	1.2	12.6	4.6	5.47	33.4	15	20.8	22.5	9.8	12.69	716	1.33	31.25	195	71	26.9	0.59	0.36	0.69	0.26	2.3	1.56	6.51	0.94	94.4	0.25	22.34	33	0	0	0	7
0	0	71	37.3	18	80	100	3	45.7	0.88	1.43	18.7	9.3	2.87	34.9	17.3	25.12	25.38	9.89	15.36	230.42	1.01	4.73	285	192	47.7	1.1	1.28	3.53	1.08	1.93	2.58	2.87	0.93	91.9	0.68	20.13	84	0	0	0	3
0	0	32	36.5	21	97	94.3333	2	60.6	0.97	1.24	45	14.3	5.08	37.8	15.4	11.4	39.4	12.7	18.7	344	0.93	2.14	35	23	95.1	2	0.81	7.07	1.17	5.47	9.99	0.27	0.86	88.8	1.54	23.26	440	0	0	0	3
0	0	60	37.2	12	82	92.3333	1	83	16	1.11	7.59	3.96	3.75	44	14.5	26.5	21.5	28.7	8.9	237	1.18	11.26	102	19	34.2	0.65	0.82	2.04	1.05	0.94	1.85	2.25	0.84	78.1	1.12	26.36	85	0	0	0	3
0	0	73	37.1	20	91	83	3	97	0.97	1.02	4.02	0.9	8.48	42.2	13.2	3.31	55	6.5	15.57	514	1.71	10.75	91	123	43.5	0.77	0.78	1.58	1.02	1.32	2.82	7.3	0.82	85.5	1.32	14.87	121	0	0	0	3
0	0	58	36.5	23	81	88.3333	2	100	0.77	1	32.83	12.75	5.5	28.8	13	19	26.1	22.1	15.19	221	0.41	5.89	43	31	37.8	0.59	0.28	1	0.24	1.31	1.55	5.12	0.81	85.9	0.84	12.3	10	0	0	0	8
0	0	69	36	19	84	100.333	3	51	0.93	1.56	110.33	29.77	4.09	45.2	18.9	28.4	27.8	18	13.4	242	0.65	4.92	60	19	34.2	0.65	0.82	2.04	1.05	0.94	4.57	24.41	0.8	95	0.27	22.24	275	0	0	0	6
0	0	77	36.8	19	85	102.667	2	87	14.6	1.17	23.8	10.7	3.32	37.6	14.7	25.2	27.5	16	14.01	209	0.7	6.78	61	585	46.8	0.99	0.64	1.89	0.55	1.65	3.32	1.88	0.79	81.7	0.97	10.5	147	0	0	0	8
0	0	65	36.5	16	93	96.3333	3	77.6	0.92	1.16	6.16	1.47	7.83	23.5	1.15	35.4	55	11.2	11.41	290	0.93	4.55	248	302	80.1	1.37	1.41	3.68	0.95	6.47	2.63	0.12	0.74	89.1	0.77	14.3	289	0	0	0	3
0	0	70	35	20	121	86.6667	3	61.7	0.94	1.2	5.1	2.1	5.43	35.9	15	28	22.6	9	8.37	156	2.35	6.62	146	40	58.2	1.02	0.77	2.64	0.57	1.94	4.3	2.05	0.72	72.6	1.59	30.59	215	0	0	0	3
0	0	47	37.3	23	107	80	1	110	14.5	0.95	9.06	3.67	8.23	35.2	12.8	23.5	23.9	54.9	16.8	201	0.46	4.14	44	211	58	1.06	0.9	2.96	0.9	4.62	2.72	50.22	0.71	83.1	0.51	7.24	40	0	0	0	7
0	0	71	36	17	120	69.6667	2	57	1.91	1.46	73.84	23.22	5.5	46.6	17.6	15.4	28.1	96.6	13.13	226	1.22	15.15	119	368	75.2	0.89	0.74	2.12	0.8	0.59	1.43	59.88	0.7	92.8	0.83	21.72	87	0	0	0	3
0	0	30	36.8	20	105	89	2	87	0.91	1.08	43.21	14.24	4.86	38.5	14.3	35.5	32.7	8	7.27	325	0.63	6	285	63	59	0.6	0.7	1.1	0.34	4.22	2.67	0.34	0.69	85.8	2.02	20.38	588	0	0	0	4
0	0	67	36.3	22	84	56.6667	1	41.7	0.94	1.71	31.7	12.1	5.12	40.9	19.9	27.8	30.3	24.8	12.14	342	1.62	8.12	70	21	36.7	0.5	0.61	0.72	0.58	1.66	2.15	52.28	0.68	92	0.33	12.74	74	0	0	0	3
0	0	53	38.4	22	99	80	3	89.1	0.81	1.04	4.3	1	9.73	34.8	13.4	27.8	55	10.5	8.48	227	0.88	1.87	18	260	67.8	1.36	0.82	3.2	0.95	2.32	5.01	0.74	0.68	93	0.64	19.36	362	0	0	0	4
0	0	50	36.5	27	95	69.3333	1	77	15.2	1.18	6.75	2.73	5.72	46.9	14.9	13.2	28.8	34.5	17.71	213	0.98	10.33	248	19.4	26.7	0.42	0.77	1.16	0.94	1.43	2.77	15.71	0.62	80.8	0.63	6.78	24	0	0	0	9
0	0	63	36.2	18	95	84.3333	3	87.9	14.6	1.25	1.95	0.89	5.32	39.7	15.8	15.4	29.2	4.8	6.79	263	1.51	8.44	105	1307	32.7	1.31	1.21	3.93	0.94	3.27	2.26	3.97	0.62	83.8	1.42	12.94	196	0	0	0	3
0	0	77	36.6	23	98	118.667	1	88.7	0.91	1.03	14.3	5.5	6.54	33	13.3	31.3	30.7	8.3	7.58	213	0.54	1.79	235	16	183.1	0.63	0.83	1.28	0.9	34.9	5.54	0.11	0.62	70.3	1.83	26.36	326	0	0	0	4
0	0	59	36.5	20	93	107.667	2	88.4	14.5	1.18	2.79	1.23	6.34	35.6	14.8	18	30.4	8.5	6.51	491	1.34	13.97	121	125	44	0.97	0.82	2.89	0.69	3.5	3.36	0.26	0.61	89.6	0.95	15.34	225	0	0	0	6
0	0	40	37.2	21	88	82.3333	3	73	18	1.22	5.12	2.16	7.34	43.2	15.1	29.5	22.9	9.4	12.18	275	1.7	3.41	40	102.8	74.5	1.04	0.66	2.41	0.78	3.47	2.81	2.87	0.59	85.4	1.26	13.03	394	0	0	0	4
0	0	69	37.3	18	80	100	2	57.6	0.99	1.42	8.95	4.35	2.09	39.1	17.3	37	32.8	33.6	9.4	377	1.16	7.27	81	36	75.2	0.97	0.93	3.5	0.78	1.61	4.37	0.04	0.58	77.4	0.85	7.06	85	0	0	0	3
0	0	63	37.3	18	80	100	2	88.4	1.11	1.36	46.74	19.15	3	39.1	16.6	25.2	25.5	59	12.16	132	1.3	11.69	55	159	80.7	0.76	1.21	2.16	0.74	9.08	2.73	19.2	0.56	90.9	0.64	30.59	264	0	0	0	5
0	0	66	36.6	18	98	93	3	73.7	16.2	1.19	4.84	1.52	4.18	28.8	1.19	42.2	22.9	9	3.11	357	1.79	7.87	69	59	31.9	0.71	0.64	1.63	0.69	1.33	2.16	0.21	0.54	37.2	3.01	6.59	536	0	0	0	6
0	0	61	36.1	19	75	106.667	3	95	16.4	1.04	6.99	2.99	7.4	42.5	13.1	24.7	29.6	17.8	12.16	191	0.77	1.97	258	14	223.6	0.78	0.92	0.83	0.66	21.25	3.18	8.2	0.53	71.4	1.67	26.36	222	0	0	0	7
0	0	51	37.7	21	102	107.667	6	61	14.2	1.38	27.68	9.82	5.16	39.7	16.8	18	27.1	28.6	5.72	720	2.63	23.36	160	19	40.6	0.73	0.49	1.04	0.96	2.27	2.2	16.55	0.51	81.3	0.48	5.41	32	0	0	0	7
0	0	80	36.2	20	94	88.3333	4	99.5	16.3	0.98	16.34	5.13	6.31	26.7	11.1	26.3	55	24.2	19.34	327	1.18	15.79	117	48	35.8	0.58	0.42	0.47	0.35	1.2	1.99	64.34	0.5	95.2	0.5	20.97	54	0	0	0	9
0	0	83	38.5	15	95	77	3	92	14.7	1.9	10.49	2.87	1.92	51.5	20.9	1.21	55.4	15.9	6.03	412	1.35	7.14	114	146	25	0.54	1.03	1.64	1.22	1.11	3.46	0.78	0.5	74.6	0.64	4.81	109	0	0	0	3
0	0	71	36.2	18	96	79	5	71.7	16.7	1.21	30.93	10.04	5.62	24.6	13.5	1.71	19.6	4.5	4.08	153	0.74	5.27	36	368	75.2	0.89	0.74	2.12	0.8	0.59	3.58	0.22	0.5	88.8	0.85	12.56	366	0	0	0	9
0	0	64	36.9	17	87	91.3333	3	82	0.95	1.08	4.7	2	5.43	37.9	13.8	7.8	51.5	7.6	13.56	318	0.97	5.85	56	23.2	40.7	0.73	0.98	1.71	0.78	1.23	3.27	12.08	0.49	84.5	1.06	10.36	204	0	0	0	5
0	0	73	37.4	26	100	98.6667	3	58	39	1.47	34.35	9.38	6.9	39	17.2	21.4	55	14.3	18.55	195	1.2	8.88	61	295	80.1	0.59	0.82	1.52	0.65	0.91	1.87	2.5	0.49	91.1	0.76	14.14	216	0	0	0	7
0	0	77	36.3	25	82	106	3	81	22.8	1.14	4.35	1.74	6.17	35	14.4	32.4	28.9	4.4	8.4	350	1.68	9.51	80	72	36.5	0.52	0.55	1.12	0.77	1.4	5.49	93.31	0.48	88.7	1.09	14.13	196	0	0	0	3
0	0	67	36.2	18	79	88.3333	3	84	15.6	1.12	9.56	4.04	8.18	40.2	14.4	20.3	22.8	52.6	8.61	377	0.98	11.19	110	36	75.2	0.97	0.93	3.5	0.78	1.61	2.04	51.96	0.48	90.9	0.67	13.07	250	0	0	0	4
0	0	66	36.5	20	86	105.333	3	87	16.9	1.09	3.37	0.61	5.07	38.7	14.2	24.2	55	12.8	9.53	425	1.05	6.24	235	589	30.3	0.45	0.64	0.78	0.76	0.56	3.34	6.96	0.47	74	1.06	5.89	295	0	0	0	6
0	0	81	36	19	93	100.333	6	52	31.2	1.61	13.67	3.27	3.95	31.2	1.45	20	27	19	13.3	368	2.05	32.5	59	141	53.9	0.57	0.44	0.85	0.53	1.03	2.28	2.11	0.47	93.3	0.51	15.14	195	0	0	0	3
0	0	69	36.3	20	97	98.3333	3	94	17.6	1.03	10.83	2.94	6.68	31.6	13.7	34.9	55	4.3	7.4	436	2.56	22.1	162	300	27.9	0.54	0.74	1.36	0.73	1.2	2.69	1.26	0.44	83.2	0.43	5.29	102	0	0	0	7
0	0	72	36.2	20	72	99	2	123.9	1.06	0.94	7.99	2.41	2.93	25	0.95	25.3	55	16.9	6.53	169	0.99	3.04	55	192	47.7	1.1	1.28	3.53	1.08	1.93	5.29	0.05	0.43	56.4	2.18	6.87	251	0	0	0	4
0	0	61	36.8	18	100	94.3333	3	33	1.01	2.29	65.48	22.74	6.59	57.1	24.8	17.7	27.3	22	21.28	418	1.66	13.84	119	19.4	26.7	0.42	0.77	1.16	0.94	1.43	1.81	69.89	0.42	57.9	1.81	5.71	281	0	0	0	7
0	0	35	37.4	27	126	92	3	81	19	1.13	38.15	10.8	8.39	37.2	14.7	31.1	24.4	1	14.62	566	2.08	24.35	113	155	33.9	0.79	0.81	2.12	0.69	1.21	2.34	40	0.42	93.5	0.71	17.34	179	0	0	0	9
0	0	71	36.2	20	79	103.333	2	104	15.2	0.98	2.94	0.74	2.18	34.6	13	21.9	35.3	5.7	9.2	227	1.01	10.43	236	375	50.3	0.98	1.32	3.22	1.14	2.04	5.6	0.15	0.42	63.1	1.55	6.52	345	0	0	0	6
0	0	78	36.7	17	65	102.667	3	71.6	1.01	1.15	16.7	6.6	3.95	35	14.5	25.5	55	9.7	6.47	240	0.75	5.06	72	72	36.5	0.52	0.55	1.12	0.77	1.4	2.32	5.99	0.4	91.8	0.86	15.57	120	0	0	0	3
0	0	74	36	22	84	87.3333	1	73	1.06	1.22	7.1	2.13	7.61	38.7	15.3	23	23.1	4.7	10.01	387	2.46	15.76	321	45	26.7	0.43	0.72	1.33	0.64	2.41	4.62	69.34	0.39	90.7	0.33	26.36	106	0	0	0	3
0	0	48	36	19	115	69.6667	3	102	49.4	0.99	17.72	5.45	3.68	49.4	0.99	27.1	26.1	19.2	8.74	136	0.94	4.73	236	30	139.8	0.5	0.85	1.03	0.59	24.66	2.06	54.12	0.39	68.5	0.9	4.12	75	0	0	0	3
0	0	80	36	20	88	77.3333	2	62	0.93	1.38	2.61	0.99	5.04	46.6	16.9	37.7	34.2	30.3	19.01	365	1.74	14	108	258	49.5	0.87	0.87	2.21	0.7	1.59	2.81	20.86	0.39	52.1	1.59	4.43	288	0	0	0	4
0	0	27	36.5	20	100	88.3333	2	66	0.9	1.31	44.08	12.21	4.9	58.6	16	23	34.8	18.3	17.79	186	1.08	2.19	36	26	165.9	0.94	0.77	1.22	0.63	13.53	2.24	4.59	0.39	86.2	1.76	16.28	292	0	0	0	5
0	0	68	36.9	19	97	74	2	70	38.8	1.26	29.1	6.36	5.33	38.8	15.9	24.9	21.2	60.1	29.22	528	2.34	20.47	113	40	58.2	1.02	0.77	2.64	0.57	1.94	1.89	2.23	0.38	88.8	0.3	6.73	55	0	0	0	3
0	0	76	36.5	26	91	79.6667	1	95	15.8	1.03	32.86	8.49	7.87	44.6	13.6	24.8	28.5	21.4	18.11	430	2.01	15.17	119	74	80.5	0.75	0.53	1.11	0.43	3.9	2.98	64.34	0.37	93.4	0.61	30.59	54	0	0	0	8
0	0	74	36.3	20	92	110	2	100	1	1.02	2.5	0.37	5.26	35.3	12.7	34	31.7	69.3	9.84	121	0.87	7.99	38	300	27.9	0.54	0.74	1.36	0.73	1.2	3.91	6.44	0.37	72.5	1.22	6.2	171	0	0	0	8
0	0	56	35.8	28	82	74	3	22	240	3.42	35.87	8.45	3.96	180	35.5	19.7	40	138.1	1.34	156	1.33	6.01	103	155	33.9	0.79	0.81	2.12	0.69	1.21	1.14	99.71	0.36	86.1	1.04	18.94	6	0	0	0	8
0	0	60	37.3	18	80	100	1	87	0.1	1.16	3.72	2.52	5.3	28.9	14.5	31.8	23.8	10.6	15.15	140	1.03	3.58	236	18	74.5	0.66	0.73	1.66	0.64	0.93	3.26	2.5	0.34	71.9	1.38	6.37	138	0	0	0	3
0	0	83	36.3	19	76	79.6667	2	58.9	16.2	1.21	9.8	3.4	4.77	33.6	15.1	29.4	38.1	41.2	11.28	256	1.12	7.31	76	26	165.9	0.94	0.77	1.22	0.63	13.53	4.83	59.01	0.33	92.7	0.27	30.59	178	0	0	0	4
0	0	52	36.3	20	72	87	3	154.4	0.96	0.86	3.63	0.81	5.5	23.4	0.87	11.8	34.2	12.2	7.9	167	0.86	4.12	285	180	59.7	0.53	0.64	1.1	0.61	0.47	4.22	10.36	0.33	54.4	2.58	6.8	278	0	0	0	4
0	0	70	36.8	20	93	84.6667	4	97	16.8	1.02	2.47	0.95	5.64	33.8	13.3	35.1	32	4.1	13.19	228	1.7	11.77	52	302	80.1	1.37	1.41	3.68	0.95	6.47	6	0.12	0.33	72.1	0.98	5.49	253	0	0	0	5
0	0	51	36.7	20	101	75	2	88.4	19	1.04	0.88	0.45	3.02	35.1	13.4	23.7	55	71.1	8.28	189	0.78	3.36	38	21	36.7	0.5	0.61	0.72	0.58	1.66	3.3	1.55	0.32	57.2	1.32	4.17	155	0	0	0	4
0	0	37	36	20	100	88.3333	2	67.6	1.02	1.18	27.2	9.7	5.24	34.3	14.8	28.6	55	10.3	12.73	220	0.43	2.57	25	287	44.6	1.08	0.81	2.85	0.62	2.74	4.9	0.09	0.31	67.4	1.45	5.76	324	0	0	0	5
0	0	57	36.2	19	87	88.3333	1	82	17.2	1.13	2.54	1.11	4.19	38.1	14.4	31.9	26	7.6	11.05	312	1.01	5.45	56	36	75.2	0.97	0.93	3.5	0.78	1.61	2.63	87.5	0.29	81	1.27	8.36	281	0	0	0	8
0	0	58	36.6	19	93	91.6667	3	79.1	0.9	1.12	11.17	3.72	4.83	28	0.97	22	55	9.2	14.32	420	1.54	13.4	69	401	55.7	0.72	0.41	0.89	0.27	4.23	2.33	79.94	0.29	81	1.27	8.36	281	0	0	0	8
0	0	59	36.5	15	84	93	1	112	19.1	0.94	11.84	5.8	5.73	33.9	12.7	23.8	55	10	13.49	368	1.86	24.52	312	35	23	0.18	0.4	0.33	0.47	0.58	3.63	28.63	0.29	88.4	0.55	7.38	111	0	0	0	3
0	0	52	37.3	18	80	100	2	89	0.92	1.06	8.12	4.51	6.08	51.5	13.6	22.8	13.64	6.9	5.61	282.9	1.15	7.87	73	39	49.2	0.57	0.4	1.42	0.46	2.04	4.16	11.25	0.29	81	1.27	8.36	281	0	0	0	9
0	0	88	35.7	18	60	81	6	93.4	0.99	1.01	4.7	1.7	4.09	35.8	13.1	29.5	14.3	12.2	4.71	354	1.51	3.74	285	296	41.6	0.94	1.42	3.01	1.26	2.1	5.01	5.39	0.29	67.8	1.19	4.96	162	0	0	0	5
0	0	42	37	28	97	74	1	80.2	16.3	1.14	22.48	6.22	7.83	35.3	12.8	25.3	22.2	12.6	16.68	296	1.56	10.28	83	487	46	0.85	0.19	1.59	0.42	2.67	3.43	62.67	0.28	90.5	0.21	5.16	270	0	0	0	7
0	0	55	36.6	18	92	96	5	36.5	0.97	1.8	5.79	1.14	3.71	46.2	20.9	27.3	23.1	103.2	12.7	422	1.16	20.13	258	159	80.7	0.76	1.21	2.16	0.74	9.08	1.24	4.44	0.27	83.1	0.19	6.47	12	0	0	0	8
0	0	66	36.2	20	78	117.333	2	100.8	18.3	0.97	0.51	0.19	2.84	28.8	0.97	23.3	18.9	10.1	6.31	256	0.94	5.84	46	300	27.9	0.54	0.74	1.36	0.73	1.2	3.57	2.31	0.27	54.8	1.3	3.59	178	0	0	0	8
0	0	49	35.8	20	110	93	2	60	15	1.39	10.09	5.85	11.14	42.4	16.8	23.8	31.2	20.8	20.66	474	0.09	17.45	134	9	138.5	0.9	0.85	0.98	0.63	20.4	7.66	0.05	0.27	89.7	1.12	32.55	208	0	0	0	5
0	0	66	36.7	22	95	100.333	2	73	14.9	1.24	44.77	11.34	4.97	41.2	15.1	23.2	24.7	8.4	6.32	349	1.36	10.53	54	258	49.5	0.87	0.87	2.21	0.7	1.59	1.91	46.57	0.26	90.6	0.36	6.79	128	0	0	0	3
0	0	74	36	21	107	88.3333	5	89.1	1.04	1.1	49.39	15.51	4.91	34.3	14	29.6	26	28.7	11.15	685	3.58	13.08	182	258	49.5	0.87	0.87	2.21	0.71	0.63	3.09	37.59	0.26	94.7	0.41	26.04	86	0	0	0	3
0	0	58	37.5	18	108	80	2	59	17.3	1.46	29.67	5.46	4.02	48.1	1.34	19.2	55	18.7	16.48	190	0.77	10.68	83	14	22.4	0.29	0.25	0.4	0.26	0.84	1.24	3.77	0.26	87.3	0.48	6.04	253	0	0	0	8
0	0	75	36.9	20	80	80	2	63	17.9	1.36	8.24	3.24	2.98	45.9	16.5	29.2	41.3	27.4	6.28	227	1.66	4.09	236	25	33.2	0.64	0.95	1.93	1.07	0.59	4.27	0.06	0.26	62.1	0.68	2.65	88	0	0	0	3
0	0	59	36.7	25	80	87.3333	4	92	15.4	1.05	5.3	2.93	5.11	32.1	13.8	22.9	28.6	5	7.06	413	1.38	8.76	130	14	223.6	0.78	0.92	0.83	0.66	21.25	2.34	14.89	0.25	82.4	0.83	6.32	129	0	0	0	3
0	0	67	37.2	20	120	89	4	86	17.1	1.09	9.35	2.73	3.08	35.7	14.3	28.1	31	35.9	16.99	139	1.35	7.43	51	317	193.1	0.65	0.75	1.2	0.69	15.85	1.72	1.2	0.25	92.2	0.48	30.59	177	0	0	0	5
0	0	70	36.5	20	79	89.6667	3	71.4	0.93	1.12	12.4	4.3	4.97	35.4	14.2	31.2	55	5.9	4.5	160	1.3	4.68	53	21	36.7	0.5	0.61	0.72	0.58	1.66	3.23	100	0.23	46.4	2.37	5.02	372	0	0	0	7
0	0	39	36.4	17	76	78	2	89.4	14.6	1.09	2.9	1.2	5.1	39.9	13.9	27.7	34.9	19	5.16	418	0.88	5.3	258	180	59.7	0.53	0.64	1.1	0.61	0.47	4.49	39.31	0.23	81.3	1.07	7.07	203	0	0	0	4
0	0	62	35.6	22	91	100.667	2	96	14.8	1.01	23.93	7.75	7.47	30.7	11.4	31.4	55	35.3	10.24	189	1.04	7.57	43	30	39.4	0.3	0.5	0.93	0.58	0.49	2.22	59.24	0.22	92.3	0.44	8.98	105	0	0	0	8
0	0	50	36.6	18	79	91	2	93	0.8	1.04	24.5	9.41	5.23	31.4	13.8	25.5	32.4	26.3	23.82	103	0.73	5.63	285	239	34.9	0.8	0.75	2.36	0.56	1.65	1.24	1.7	0.21	93.9	0.59	14.83	103	0	0	0	6
0	0	73	37.8	19	98	80	2	83	0.92	1.12	51.88	15.69	4.82	25.6	1.12	19	21.7	14.3	9.64	210	1.2	16.05	134	25	126	0.76	0.6	1.02	0.47	13.2	1.46	17.69	0.2	83.8	0.68	5.61	264	0	0	0	4
0	0	67	37.3	18	80	100	6	90	0.84	1.04	11.8	3.25	10.57	43.4	13.4	26.4	30.5	11.6	14.31	677	2.17	21.86	258	141	53.9	0.57	0.44	0.85	0.53	1.03	4.05	60.9	0.2	95	0.41	12.42	48	0	0	0	5
0	0	57	39.5	38	128	110.667	1	49	16.6	1.65	27.3	11.13	4.38	42.9	19.5	35.3	33	16.9	9.8	596	1.74	13.98	80	52	51.5	0.69	0.49	1	0.46	2.39	1.24	2.86	0.17	85.1	0.72	6.32	213	0	0	0	8
0	0	66	36.5	18	78	98.6667	1	84.5	1.03	1.12	1	0.8	2.27	34.9	14.2	24.2	45.7	26.7	6.06	337.2	0.94	4.69	48	123	39.2	0.79	0.61	1.92	0.44	1.35	3.84	1.74	0.17	57.8	1.08	3.06	88	0	0	0	3
0	0	77	39.4	20	104	94.3333	2	82	35.3	1.12	16.77	4.47	5.46	35.3	14.6	29.1	31.6	15.6	12.23	227	0.93	4.88	44	19.4	26.7	0.42	0.77	1.16	0.94	1.43	4.57	16.24	0.16	89.5	0.41	5.48	166	0	0	0	4
0	0	45	38.5	32	135	100.667	1	77.9	1.11	1.7	39.43	15.93	6.41	58.9	19.6	18.7	23.7	64.7	16.12	445	2.06	13.38	236	75.7	30.6	0.45	0.69	0.68	0.77	0.81	1.62	67.61	0.14	93.1	0.43	26.36	27	0	0	0	10
0	0	71	37	20	75	100.333	2	25	1.21	2.99	2.27	2.22	1.08	68.4	31.5	14.3	11.9	8.8	98.06	237	1.21	2.8	45	589	30.3	0.45	0.64	0.78	0.76	0.56	1.24	5.31	0.14	61.4	0.34	3.48	287	0	0	0	5
0	0	76	36.5	20	108	88.3333	2	55	15.8	1.49	1.76	0.94	1.55	33.7	18.2	17.3	55	78.2	16.79	456	1.69	17.24	75	18	74.5	0.66	0.73	1.66	0.64	0.93	2.82	0.47	0.14	74.1	0.71	3.27	41	0	0	0	13
0	0	55	36.4	26	72	88.3333	3	99	17.8	1	2.5	0.86	4	30.4	13.1	15	13.4	3.5	19.5	597	1.57	25.15	72	208	42.4	0.75	1.24	1.52	1.03	2.19	3.59	0.15	0.14	93.2	0.41	30.59	269	0	0	0	7
0	0	71	38.6	22	88	74	2	41.3	17	1.51	4.4	1.7	2.62	52.3	18	25.1	55	14.7	10.14	367	2.44	9.72	291	123	34.7	0.51	0.4	0.83	0.35	1.3	1.52	99.52	0.13	90.3	0.2	3.46	22	0	0	0	5
0	0	66	36	29	85	85.6667	1	72	0.95	1.24	14.12	5.44	5.35	35.6	15.5	0.55	33.9	40	13.49	278	1.23	9.78	102	23.2	40.7	0.73	0.98	1.71	0.78	1.23	-	2.97	0.12	95.4	0.25	8.29	125	0	0	0	3
0	0	62	36.5	20	88	81.3333	2	57	50.1	1.44	25.98	7.49	3.24	50.1	1.33	24.5	20.5	103	24.02	324	1.9	21.01	119	36	75.2	0.97	0.93	3.5	0.78	1.61	1.24	1.09	0.12	94.5	0.21	5.91	48	0	0	0	6
0	0	74	37	27	97	102	1	83	45.7	1.11	15.08	4.31	5.91	45.7	1.09	15.6	22.1	10.3	6.16	106	0.91	7.28	56	72	36.5	0.52	0.55	1.12	0.77	1.4	1.4	3.55	0.11	92.1	0.26	4.83	244	0	0	0	5
0	0	38	38.5	28	124	80	2	102	20.5	0.99	6.82	4.9	5.39	30.9	13	26.6	34.9	16.6	17.72	200	1.33	12.18	69	71	143.1	1.38	0.67	1.77	0.42	8.98	4.6	0.5	0.1	77	1.54	7.21	201	0	0	0	4
0	0	53	37.3	18	80	100	3	72	15.3	1.08	11.1	4.9	5.34	38	13.8	25.3	32.3	11.7	11.41	273	0.83	2.81	49	47	57.3	0.74	0.93	2.1	0.75	2.49	3.53	2.42	0.09	91.7	0.18	3.39	100	0	0	0	7
0	0	52	37.4	26	114	86	4	70	1.06	1.25	55.14	19.54	2.81	34.2	15.7	18.6	27.4	13.8	13.8	252	0.7	14.33	235	13	51.4	0.69	0.35	0.99	0.42	1.81	2.2	0.53	0.09	96.2	0.61	18.49	265	0	0	0	9
0	0	43	36.6	21	83	100.333	2	68	0.83	1.29	4.86	2.18	2.42	35.2	15.9	18.6	20.6	15.1	15.33	106	1.08	5.75	35	258	49.5	0.87	0.87	2.21	0.71	0.63	1.24	3.83	0.06	76.4	0.38	1.86	12	0	0	0	8
0	0	71	36.5	18	70	69.3333	1	45	1.1	1.76	23.62	10.32	1.51	58.8	20.4	21.9	55	43.1	17.79	404	1.92	21.61	166	41	39.2	0.71	0.24	2.2	1.07	0.84	3.24	1.77	0.04	98.8	0.06	30.59	30	0	0	0	7
0	0	45	38.3	20	150	96.3333	2	49	1.07	1.65	105.66	40.54	5.38	42.7	19.3	33.9	43.5	178.6	12.75	436	1.78	9.9	270	10	47.1	0.5	0.3	0.76	0.22	1.16	2.14	60.9	0.03	86.8	0.54	4.55	166	0	0	0	4
